# Supplementary material for: An Ovarian Reserve Assessment Model Based on Anti-Müllerian Hormone Levels, Follicle-Stimulating Hormone Levels, and Age: Retrospective Cohort Study
Source: J Med Internet Res. 2020 Sep 21;22(9):e19096. doi: 10.2196/19096 (PMC7546624; doi:10.2196/19096)
Supplement: Multimedia Appendix 3 [file jmir_v22i9e19096_app3.xlsx]

## Sheet: Sheet1
Supplementary Table 1. raw data and corresponding predicted group and subgroups classified by AFA or AAFA model.
ID	subgroups-AAFA model(1-16)	AAFA model (A-D)	subgroups-AFA model(1-60)	AFA model (A-D)	female age (years)	bFSH (IU/L)	bAMH (ng/ml)	AFC	Actual POR (0 No 1 Yes)	female age-group (AAFA model)	bFSH-group (AAFA model)	AMH-group (AAFA model)	AFC-group (AAFA model)	female age (AFA model)	bFSH (AFA model)	bAMH (AFA model)	predicted probability of POR (AAFA）	predicted probability of POR (AFA）	ET（0 No 1Yes）	Clinical pregnancy (0 No 1 Yes)	Live birth（0 No 1 Yes）
1	2	A	25	B	42	6.27	1.19	9	0	1	0	0	0	2	0	2	0.0727963	0.229246	0	0	0
2	2	A	9	A	39	5.34	1.76	10	0	1	0	0	0	1	0	3	0.0727963	0.0939644	0	0	0
3	1	A	2	A	35	5.99	2.16	10	0	0	0	0	0	1	0	4	0.037953	0.044815	0	0	0
4	3	A	8	A	27	12.7	2.41	13	0	0	1	0	0	0	3	4	0.0867023	0.0877593	0	0	0
5	1	A	2	A	33	6.31	7.72	13	0	0	0	0	0	1	0	4	0.037953	0.044815	0	0	0
6	1	A	3	A	26	7.42	7.66	19	0	0	0	0	0	0	1	4	0.037953	0.0474968	0	0	0
7	1	A	1	A	30	5.04	5.44	24	0	0	0	0	0	0	0	4	0.037953	0.0260672	0	0	0
8	2	A	9	A	36	5.87	1.89	24	0	1	0	0	0	1	0	3	0.0727963	0.0939644	0	0	0
9	4	A	2	A	35	5.97	2.7	4	1	0	0	0	1	1	0	4	0.0966594	0.044815	0	0	0
10	16	D	59	D	40	15.2	0.25	3	1	1	1	1	1	1	3	0	0.743702	0.80603	0	0	0
11	12	C	45	D	33	3.02	0.21	1	1	0	0	1	1	1	0	0	0.377296	0.536202	0	0	0
12	1	A	11	A	27	7.46	1.53	10	1	0	0	0	0	0	1	3	0.037953	0.0992817	0	0	0
13	14	D	53	D	40	8.19	0.06	2	1	1	0	1	1	1	1	0	0.546656	0.682935	0	0	0
14	5	B	10	A	40	10.4	2.89	12	0	1	1	0	0	1	2	4	0.158908	0.0974167	0	0	0
15	1	A	7	A	31	7.83	2.91	12	0	0	0	0	0	1	1	4	0.037953	0.0803848	0	0	0
16	2	A	5	A	42	3.52	3.93	14	0	1	0	0	0	2	0	4	0.0727963	0.0565386	0	0	0
17	1	A	3	A	30	8.35	2.3	10	0	0	0	0	0	0	1	4	0.037953	0.0474968	0	0	0
18	13	D	59	D	40	19.2	0.27	9	1	1	1	1	0	1	3	0	0.516867	0.80603	0	0	0
19	1	A	2	A	35	6.17	8.43	16	0	0	0	0	0	1	0	4	0.037953	0.044815	0	0	0
20	1	A	1	A	26	4.96	14.66	15	0	0	0	0	0	0	0	4	0.037953	0.0260672	0	0	0
21	8	B	22	B	35	9.68	1.75	7	0	0	1	0	1	1	2	3	0.204766	0.192622	0	0	0
22	16	D	60	D	42	13.6	0.4	6	1	1	1	1	1	2	3	0	0.743702	0.841462	0	0	0
23	1	A	1	A	30	5.1	6.45	24	0	0	0	0	0	0	0	4	0.037953	0.0260672	0	0	0
24	1	A	1	A	26	3.57	7.8	15	0	0	0	0	0	0	0	4	0.037953	0.0260672	0	0	0
25	1	A	2	A	34	4.74	5.64	15	0	0	0	0	0	1	0	4	0.037953	0.044815	0	0	0
26	1	A	1	A	25	5.95	2.44	8	0	0	0	0	0	0	0	4	0.037953	0.0260672	0	0	0
27	4	A	14	B	28	6.43	1.17	3	0	0	0	0	1	0	0	2	0.0966594	0.118246	0	0	0
28	1	A	3	A	28	6.89	2.7	18	0	0	0	0	0	0	1	4	0.037953	0.0474968	0	0	0
29	1	A	1	A	26	5.08	9.39	22	0	0	0	0	0	0	0	4	0.037953	0.0260672	0	0	0
30	16	D	58	D	42	10	0.34	4	1	1	1	1	1	2	2	0	0.743702	0.772572	0	0	0
31	1	A	3	A	28	6.89	2.15	13	0	0	0	0	0	0	1	4	0.037953	0.0474968	0	0	0
32	12	C	27	B	30	3.72	0.77	1	1	0	0	1	1	0	0	1	0.377296	0.234267	0	0	0
33	7	B	53	D	34	6.7	0.08	8	1	0	0	1	0	1	1	0	0.182597	0.682935	0	0	0
34	12	C	46	D	29	8.26	0.15	6	0	0	0	1	1	0	1	0	0.377296	0.551317	0	0	0
35	1	A	1	A	29	5.83	4.87	13	0	0	0	0	0	0	0	4	0.037953	0.0260672	0	0	0
36	4	A	14	B	29	5.82	1.39	3	0	0	0	0	1	0	0	2	0.0966594	0.118246	0	0	0
37	2	A	7	A	39	7.29	2.46	12	0	1	0	0	0	1	1	4	0.0727963	0.0803848	0	0	0
38	10	C	34	C	36	8.94	1.44	6	0	1	1	0	1	1	2	2	0.338819	0.350977	0	0	0
39	1	A	2	A	32	5.81	14.76	24	1	0	0	0	0	1	0	4	0.037953	0.044815	0	0	0
40	16	D	56	D	36	9.14	0.18	4	1	1	1	1	1	1	2	0	0.743702	0.726743	0	0	0
41	5	B	22	B	38	9.85	1.68	9	0	1	1	0	0	1	2	3	0.158908	0.192622	0	0	0
42	4	A	3	A	28	7.11	3.17	6	1	0	0	0	1	0	1	4	0.0966594	0.0474968	0	0	0
43	3	A	8	A	29	10.5	8.55	16	0	0	1	0	0	0	3	4	0.0867023	0.0877593	0	0	0
44	1	A	1	A	26	4.2	6.68	24	0	0	0	0	0	0	0	4	0.037953	0.0260672	0	0	0
45	1	A	1	A	27	3.93	8.28	16	0	0	0	0	0	0	0	4	0.037953	0.0260672	0	0	0
46	4	A	2	A	31	4.16	3.46	7	0	0	0	0	1	1	0	4	0.0966594	0.044815	0	0	0
47	1	A	2	A	33	4.94	3.78	20	0	0	0	0	0	1	0	4	0.037953	0.044815	0	0	0
48	9	C	57	D	45	6.68	0.17	10	1	1	0	1	0	2	1	0	0.307754	0.733416	0	0	0
49	1	A	1	A	30	6.05	7.26	13	0	0	0	0	0	0	0	4	0.037953	0.0260672	0	0	0
50	1	A	1	A	29	4.31	7.1	19	0	0	0	0	0	0	0	4	0.037953	0.0260672	0	0	0
51	16	D	56	D	36	10.3	0.4	5	1	1	1	1	1	1	2	0	0.743702	0.726743	0	0	0
52	2	A	5	A	43	6.29	3.16	9	0	1	0	0	0	2	0	4	0.0727963	0.0565386	0	0	0
53	3	A	6	A	29	9.14	4.18	11	0	0	1	0	0	0	2	4	0.0867023	0.0579999	0	0	0
54	1	A	2	A	31	6.42	5.01	18	0	0	0	0	0	1	0	4	0.037953	0.044815	0	0	0
55	1	A	1	A	29	1.53	3.57	11	0	0	0	0	0	0	0	4	0.037953	0.0260672	0	0	0
56	1	A	3	A	25	6.6	8.03	9	0	0	0	0	0	0	1	4	0.037953	0.0474968	0	0	0
57	13	D	59	D	38	17.7	0.47	8	1	1	1	1	0	1	3	0	0.516867	0.80603	0	0	0
58	16	D	59	D	40	22	0.05	3	1	1	1	1	1	1	3	0	0.743702	0.80603	0	0	0
59	10	C	22	B	38	10	1.87	4	0	1	1	0	1	1	2	3	0.338819	0.192622	0	0	0
60	1	A	1	A	26	3.38	2.84	14	0	0	0	0	0	0	0	4	0.037953	0.0260672	0	0	0
61	13	D	51	D	43	9.89	0.6	18	1	1	1	1	0	2	2	1	0.516867	0.61177	0	0	0
62	3	A	6	A	29	8.77	3.22	17	0	0	1	0	0	0	2	4	0.0867023	0.0579999	0	0	0
63	1	A	2	A	32	5.79	2.13	13	0	0	0	0	0	1	0	4	0.037953	0.044815	0	0	0
64	1	A	2	A	35	4.32	3	8	0	0	0	0	0	1	0	4	0.037953	0.044815	0	0	0
65	1	A	2	A	32	4.1	6.44	16	0	0	0	0	0	1	0	4	0.037953	0.044815	0	0	0
66	1	A	4	A	30	4.89	1.72	15	0	0	0	0	0	0	0	3	0.037953	0.055858	0	0	0
67	4	A	1	A	29	5.86	2.46	6	0	0	0	0	1	0	0	4	0.0966594	0.0260672	0	0	0
68	1	A	1	A	29	6	11.63	30	0	0	0	0	0	0	0	4	0.037953	0.0260672	0	0	0
69	1	A	1	A	29	4.95	4.71	14	0	0	0	0	0	0	0	4	0.037953	0.0260672	0	0	0
70	1	A	3	A	29	7.1	10.3	12	0	0	0	0	0	0	1	4	0.037953	0.0474968	0	0	0
71	2	A	2	A	37	6.31	4.69	11	0	1	0	0	0	1	0	4	0.0727963	0.044815	0	0	0
72	3	A	10	A	31	8.71	2.9	17	0	0	1	0	0	1	2	4	0.0867023	0.0974167	0	0	0
73	3	A	41	C	33	10.5	1.21	8	1	0	1	0	0	1	3	2	0.0867023	0.457977	0	0	0
74	8	B	41	C	35	11.7	1.43	5	1	0	1	0	1	1	3	2	0.204766	0.457977	0	0	0
75	3	A	10	A	35	9.12	2.38	10	0	0	1	0	0	1	2	4	0.0867023	0.0974167	0	0	0
76	4	A	2	A	33	2.79	2.84	3	0	0	0	0	1	1	0	4	0.0966594	0.044815	0	0	0
77	8	B	41	C	31	12.1	1.37	5	1	0	1	0	1	1	3	2	0.204766	0.457977	0	0	0
78	1	A	24	B	28	8.23	1.31	13	0	0	0	0	0	0	1	2	0.037953	0.1999	0	0	0
79	1	A	1	A	30	5.81	3.5	17	0	0	0	0	0	0	0	4	0.037953	0.0260672	0	0	0
80	7	B	33	C	33	6.3	0.72	8	1	0	0	1	0	1	0	1	0.182597	0.349084	0	0	0
81	7	B	53	D	34	7.28	0.29	11	0	0	0	1	0	1	1	0	0.182597	0.682935	0	0	0
82	11	C	40	C	30	9.99	0.63	10	0	0	1	1	0	0	2	1	0.349619	0.413074	0	0	0
83	1	A	2	A	33	4.13	10.97	24	0	0	0	0	0	1	0	4	0.037953	0.044815	0	0	0
84	1	A	2	A	34	5.21	4.55	12	0	0	0	0	0	1	0	4	0.037953	0.044815	0	0	0
85	14	D	38	C	45	5.2	0.9	6	1	1	0	1	1	2	0	1	0.546656	0.406527	0	0	0
86	1	A	1	A	30	5.34	3.57	18	0	0	0	0	0	0	0	4	0.037953	0.0260672	0	0	0
87	12	C	21	B	32	6.05	1	7	0	0	0	1	1	1	0	2	0.377296	0.190333	0	0	0
88	14	D	49	D	42	3.61	0.49	1	1	1	0	1	1	2	0	0	0.546656	0.596233	0	0	0
89	1	A	1	A	29	6.2	3.74	16	0	0	0	0	0	0	0	4	0.037953	0.0260672	0	0	0
90	1	A	3	A	24	7.32	4.51	10	0	0	0	0	0	0	1	4	0.037953	0.0474968	0	0	0
91	1	A	3	A	30	6.5	5.29	16	0	0	0	0	0	0	1	4	0.037953	0.0474968	0	0	0
92	1	A	7	A	31	6.96	4.79	10	0	0	0	0	0	1	1	4	0.037953	0.0803848	0	0	0
93	1	A	2	A	31	6.48	2.26	11	0	0	0	0	0	1	0	4	0.037953	0.044815	0	0	0
94	1	A	1	A	26	5.04	9.41	22	0	0	0	0	0	0	0	4	0.037953	0.0260672	0	0	0
95	6	B	21	B	39	2.16	1.27	6	0	1	0	0	1	1	0	2	0.175564	0.190333	0	0	0
96	1	A	2	A	35	5.1	19.93	18	0	0	0	0	0	1	0	4	0.037953	0.044815	0	0	0
97	14	D	30	C	40	7.07	1.13	3	1	1	0	1	1	1	1	2	0.546656	0.304573	0	0	0
98	1	A	1	A	30	4.24	4.92	14	0	0	0	0	0	0	0	4	0.037953	0.0260672	0	0	0
99	1	A	1	A	30	4.53	5.64	24	0	0	0	0	0	0	0	4	0.037953	0.0260672	0	0	0
100	1	A	18	B	31	8.22	1.84	8	0	0	0	0	0	1	1	3	0.037953	0.161931	0	0	0
101	3	A	10	A	35	8.62	2.17	14	0	0	1	0	0	1	2	4	0.0867023	0.0974167	0	0	0
102	16	D	51	D	41	9.09	0.95	3	1	1	1	1	1	2	2	1	0.743702	0.61177	0	0	0
103	1	A	1	A	30	3.8	5.94	16	0	0	0	0	0	0	0	4	0.037953	0.0260672	0	0	0
104	1	A	2	A	32	4.81	6.69	20	0	0	0	0	0	1	0	4	0.037953	0.044815	0	0	0
105	1	A	1	A	26	5.31	18.31	10	0	0	0	0	0	0	0	4	0.037953	0.0260672	0	0	0
106	1	A	2	A	34	6.33	6.05	14	0	0	0	0	0	1	0	4	0.037953	0.044815	0	0	0
107	15	D	44	D	30	10.6	0.5	6	1	0	1	1	1	0	3	1	0.593172	0.523729	0	0	0
108	15	D	59	D	33	11.8	0.15	3	1	0	1	1	1	1	3	0	0.593172	0.80603	0	0	0
109	16	D	56	D	37	9.23	0.21	3	1	1	1	1	1	1	2	0	0.743702	0.726743	0	0	0
110	1	A	1	A	29	3.64	5.44	13	1	0	0	0	0	0	0	4	0.037953	0.0260672	0	0	0
111	1	A	2	A	33	6.32	2.73	11	0	0	0	0	0	1	0	4	0.037953	0.044815	0	0	0
112	1	A	3	A	26	6.5	5.45	16	0	0	0	0	0	0	1	4	0.037953	0.0474968	0	0	0
113	1	A	2	A	31	6.08	11.63	13	0	0	0	0	0	1	0	4	0.037953	0.044815	0	0	0
114	1	A	2	A	33	6.43	4.51	8	0	0	0	0	0	1	0	4	0.037953	0.044815	0	0	0
115	1	A	2	A	35	5.29	4.76	14	0	0	0	0	0	1	0	4	0.037953	0.044815	0	0	0
116	1	A	1	A	28	4.8	7.49	21	0	0	0	0	0	0	0	4	0.037953	0.0260672	0	0	0
117	1	A	1	A	30	4.2	2.13	18	0	0	0	0	0	0	0	4	0.037953	0.0260672	0	0	0
118	2	A	18	B	36	7.24	1.71	13	0	1	0	0	0	1	1	3	0.0727963	0.161931	0	0	0
119	1	A	1	A	30	4.72	13.11	22	0	0	0	0	0	0	0	4	0.037953	0.0260672	0	0	0
120	1	A	7	A	34	7.52	4.5	11	0	0	0	0	0	1	1	4	0.037953	0.0803848	0	0	0
121	2	A	2	A	36	5.55	12.28	22	0	1	0	0	0	1	0	4	0.0727963	0.044815	0	0	0
122	1	A	4	A	29	1.46	1.64	17	0	0	0	0	0	0	0	3	0.037953	0.055858	0	0	0
123	12	C	42	C	32	6.62	0.83	6	0	0	0	1	1	1	1	1	0.377296	0.499791	0	0	0
124	1	A	7	A	33	7.15	5.16	22	0	0	0	0	0	1	1	4	0.037953	0.0803848	0	0	0
125	1	A	1	A	28	5.21	3.16	11	0	0	0	0	0	0	0	4	0.037953	0.0260672	0	0	0
126	1	A	1	A	30	4.89	4.64	17	0	0	0	0	0	0	0	4	0.037953	0.0260672	0	0	0
127	1	A	1	A	26	5.77	6.66	12	0	0	0	0	0	0	0	4	0.037953	0.0260672	0	0	0
128	15	D	52	D	35	10.6	0.63	4	1	0	1	1	1	1	3	1	0.593172	0.658426	0	0	0
129	1	A	7	A	31	6.66	4.27	19	0	0	0	0	0	1	1	4	0.037953	0.0803848	0	0	0
130	14	D	45	D	39	4.6	0.17	3	0	1	0	1	1	1	0	0	0.546656	0.536202	0	0	0
131	9	C	42	C	37	6.55	0.81	10	0	1	0	1	0	1	1	1	0.307754	0.499791	0	0	0
132	1	A	11	A	24	7.54	1.88	15	0	0	0	0	0	0	1	3	0.037953	0.0992817	0	0	0
133	1	A	1	A	30	4.31	4.38	9	0	0	0	0	0	0	0	4	0.037953	0.0260672	0	0	0
134	1	A	1	A	29	5.49	6.1	19	0	0	0	0	0	0	0	4	0.037953	0.0260672	0	0	0
135	1	A	2	A	35	3.93	4.41	14	0	0	0	0	0	1	0	4	0.037953	0.044815	0	0	0
136	1	A	2	A	31	5.13	3.93	10	0	0	0	0	0	1	0	4	0.037953	0.044815	0	0	0
137	16	D	59	D	37	10.7	0.13	3	1	1	1	1	1	1	3	0	0.743702	0.80603	0	0	0
138	16	D	47	D	37	9.13	0.9	1	1	1	1	1	1	1	2	1	0.743702	0.552315	0	0	0
139	9	C	26	B	41	5.8	1.1	9	1	1	0	1	0	2	0	2	0.307754	0.230921	0	0	0
140	1	A	3	A	27	7.07	3.49	18	0	0	0	0	0	0	1	4	0.037953	0.0474968	0	0	0
141	1	A	1	A	27	3.87	6.63	17	0	0	0	0	0	0	0	4	0.037953	0.0260672	0	0	0
142	16	D	59	D	36	12.1	0.13	6	1	1	1	1	1	1	3	0	0.743702	0.80603	0	0	0
143	4	A	1	A	28	5	5.14	6	0	0	0	0	1	0	0	4	0.0966594	0.0260672	0	0	0
144	16	D	58	D	42	9.37	0.43	3	1	1	1	1	1	2	2	0	0.743702	0.772572	0	0	0
145	14	D	42	C	40	8.4	0.8	6	0	1	0	1	1	1	1	1	0.546656	0.499791	0	0	0
146	6	B	7	A	36	8.27	2.88	6	0	1	0	0	1	1	1	4	0.175564	0.0803848	0	0	0
147	1	A	1	A	29	6.4	8.17	15	0	0	0	0	0	0	0	4	0.037953	0.0260672	0	0	0
148	1	A	3	A	27	7.1	4.2	11	0	0	0	0	0	0	1	4	0.037953	0.0474968	0	0	0
149	2	A	2	A	38	4.94	10.92	24	0	1	0	0	0	1	0	4	0.0727963	0.044815	0	0	0
150	6	B	12	B	42	8.19	7.82	7	0	1	0	0	1	2	1	4	0.175564	0.100435	0	0	0
151	3	A	6	A	28	8.78	5	22	0	0	1	0	0	0	2	4	0.0867023	0.0579999	0	0	0
152	1	A	1	A	26	6.08	3.51	13	0	0	0	0	0	0	0	4	0.037953	0.0260672	0	0	0
153	1	A	7	A	34	7.74	2.55	11	0	0	0	0	0	1	1	4	0.037953	0.0803848	0	0	0
154	1	A	7	A	35	6.6	2.31	12	0	0	0	0	0	1	1	4	0.037953	0.0803848	0	0	0
155	1	A	2	A	31	5.12	4.27	15	0	0	0	0	0	1	0	4	0.037953	0.044815	0	0	0
156	6	B	2	A	39	5.96	2.28	7	0	1	0	0	1	1	0	4	0.175564	0.044815	0	0	0
157	12	C	53	D	32	6.71	0.12	4	1	0	0	1	1	1	1	0	0.377296	0.682935	0	0	0
158	1	A	1	A	29	4.48	10.51	12	0	0	0	0	0	0	0	4	0.037953	0.0260672	0	0	0
159	1	A	7	A	34	7.31	11.17	20	0	0	0	0	0	1	1	4	0.037953	0.0803848	0	0	0
160	16	D	51	D	42	9.25	0.75	7	0	1	1	1	1	2	2	1	0.743702	0.61177	0	0	0
161	1	A	7	A	33	7.07	2.73	10	0	0	0	0	0	1	1	4	0.037953	0.0803848	0	0	0
162	12	C	53	D	34	7.7	0.43	4	1	0	0	1	1	1	1	0	0.377296	0.682935	0	0	0
163	2	A	2	A	37	3.51	4.3	16	0	1	0	0	0	1	0	4	0.0727963	0.044815	0	0	0
164	1	A	1	A	21	6.39	7.35	24	0	0	0	0	0	0	0	4	0.037953	0.0260672	0	0	0
165	16	D	43	D	41	12.3	1.13	3	1	1	1	1	1	2	3	2	0.743702	0.519051	0	0	0
166	1	A	2	A	31	5.16	9.5	24	0	0	0	0	0	1	0	4	0.037953	0.044815	0	0	0
167	1	A	1	A	25	5.69	13.43	24	0	0	0	0	0	0	0	4	0.037953	0.0260672	0	0	0
168	2	A	5	A	43	4.22	3.37	12	0	1	0	0	0	2	0	4	0.0727963	0.0565386	0	0	0
169	9	C	38	C	42	4.18	0.83	8	0	1	0	1	0	2	0	1	0.307754	0.406527	0	0	0
170	1	A	1	A	28	6.34	6.21	24	0	0	0	0	0	0	0	4	0.037953	0.0260672	0	0	0
171	1	A	1	A	27	6.22	10.11	24	0	0	0	0	0	0	0	4	0.037953	0.0260672	0	0	0
172	1	A	7	A	34	6.69	4.53	13	0	0	0	0	0	1	1	4	0.037953	0.0803848	0	0	0
173	16	D	60	D	41	11.6	0.44	2	1	1	1	1	1	2	3	0	0.743702	0.841462	0	0	0
174	1	A	1	A	30	4.88	3.37	9	0	0	0	0	0	0	0	4	0.037953	0.0260672	0	0	0
175	1	A	7	A	34	7.31	5.69	22	0	0	0	0	0	1	1	4	0.037953	0.0803848	0	0	0
176	14	D	53	D	39	6.81	0.01	4	1	1	0	1	1	1	1	0	0.546656	0.682935	0	0	0
177	1	A	3	A	30	7.4	2.84	19	0	0	0	0	0	0	1	4	0.037953	0.0474968	0	0	0
178	6	B	12	B	45	6.73	3.36	7	0	1	0	0	1	2	1	4	0.175564	0.100435	0	0	0
179	12	C	37	C	29	3.42	0.48	5	0	0	0	1	1	0	0	0	0.377296	0.397417	0	0	0
180	3	A	17	B	31	15.7	15.15	25	0	0	1	0	0	1	3	4	0.0867023	0.144303	0	0	0
181	1	A	14	B	27	4.14	1.27	10	0	0	0	0	0	0	0	2	0.037953	0.118246	0	0	0
182	16	D	47	D	37	9.94	0.74	5	0	1	1	1	1	1	2	1	0.743702	0.552315	0	0	0
183	3	A	10	A	34	9.5	5.7	14	0	0	1	0	0	1	2	4	0.0867023	0.0974167	0	0	0
184	3	A	6	A	26	9.02	3.74	15	0	0	1	0	0	0	2	4	0.0867023	0.0579999	0	0	0
185	1	A	1	A	24	5.54	4.15	10	0	0	0	0	0	0	0	4	0.037953	0.0260672	0	0	0
186	1	A	2	A	33	5.64	11.36	12	0	0	0	0	0	1	0	4	0.037953	0.044815	0	0	0
187	2	A	2	A	40	3.41	3.42	12	0	1	0	0	0	1	0	4	0.0727963	0.044815	0	0	0
188	5	B	10	A	37	8.7	8.99	18	0	1	1	0	0	1	2	4	0.158908	0.0974167	0	0	0
189	1	A	7	A	35	7.7	3.16	10	0	0	0	0	0	1	1	4	0.037953	0.0803848	0	0	0
190	1	A	9	A	32	5.03	1.56	8	0	0	0	0	0	1	0	3	0.037953	0.0939644	0	0	0
191	1	A	3	A	28	7.69	4.27	15	0	0	0	0	0	0	1	4	0.037953	0.0474968	0	0	0
192	1	A	1	A	26	6.12	5.29	11	0	0	0	0	0	0	0	4	0.037953	0.0260672	0	0	0
193	1	A	2	A	34	3.03	12.08	8	0	0	0	0	0	1	0	4	0.037953	0.044815	0	0	0
194	4	A	24	B	29	7.67	1.21	6	0	0	0	0	1	0	1	2	0.0966594	0.1999	0	0	0
195	1	A	1	A	27	4.9	12	24	0	0	0	0	0	0	0	4	0.037953	0.0260672	0	0	0
196	2	A	7	A	40	7.01	2.94	10	0	1	0	0	0	1	1	4	0.0727963	0.0803848	0	0	0
197	1	A	7	A	35	8.29	7.04	11	0	0	0	0	0	1	1	4	0.037953	0.0803848	0	0	0
198	1	A	2	A	31	3.01	6.32	12	0	0	0	0	0	1	0	4	0.037953	0.044815	0	0	0
199	4	A	11	A	30	7.72	1.76	3	0	0	0	0	1	0	1	3	0.0966594	0.0992817	0	0	0
200	1	A	3	A	30	7.85	7.02	16	0	0	0	0	0	0	1	4	0.037953	0.0474968	0	0	0
201	12	C	46	D	30	7.73	0.01	1	1	0	0	1	1	0	1	0	0.377296	0.551317	0	0	0
202	1	A	2	A	31	5.03	6.39	24	0	0	0	0	0	1	0	4	0.037953	0.044815	0	0	0
203	16	D	34	C	37	10.3	1.1	3	1	1	1	1	1	1	2	2	0.743702	0.350977	0	0	0
204	1	A	18	B	34	8.39	1.66	10	1	0	0	0	0	1	1	3	0.037953	0.161931	0	0	0
205	1	A	1	A	30	4.03	7.36	9	0	0	0	0	0	0	0	4	0.037953	0.0260672	0	0	0
206	2	A	18	B	38	8.21	1.67	10	0	1	0	0	0	1	1	3	0.0727963	0.161931	0	0	0
207	1	A	3	A	28	7.19	2.36	8	0	0	0	0	0	0	1	4	0.037953	0.0474968	0	0	0
208	1	A	1	A	27	3.06	10.93	20	0	0	0	0	0	0	0	4	0.037953	0.0260672	0	0	0
209	1	A	2	A	31	5.65	5.15	24	1	0	0	0	0	1	0	4	0.037953	0.044815	0	0	0
210	5	B	17	B	37	10.8	3.53	9	0	1	1	0	0	1	3	4	0.158908	0.144303	0	0	0
211	2	A	2	A	38	5.42	3.21	14	0	1	0	0	0	1	0	4	0.0727963	0.044815	0	0	0
212	1	A	2	A	33	2.87	2.54	14	1	0	0	0	0	1	0	4	0.037953	0.044815	0	0	0
213	15	D	54	D	28	13.1	0.36	4	0	0	1	1	1	0	3	0	0.593172	0.703312	0	0	0
214	1	A	7	A	31	8.01	8.86	24	0	0	0	0	0	1	1	4	0.037953	0.0803848	0	0	0
215	1	A	1	A	28	6.42	2.58	14	0	0	0	0	0	0	0	4	0.037953	0.0260672	0	0	0
216	1	A	1	A	30	5.14	8.05	17	0	0	0	0	0	0	0	4	0.037953	0.0260672	0	0	0
217	16	D	59	D	38	13.6	0.14	5	1	1	1	1	1	1	3	0	0.743702	0.80603	0	0	0
218	1	A	1	A	25	5.48	4.21	16	0	0	0	0	0	0	0	4	0.037953	0.0260672	0	0	0
219	1	A	1	A	30	5.33	23.36	24	0	0	0	0	0	0	0	4	0.037953	0.0260672	0	0	0
220	1	A	2	A	33	5.6	9.55	20	0	0	0	0	0	1	0	4	0.037953	0.044815	0	0	0
221	16	D	59	D	39	10.6	0.42	3	1	1	1	1	1	1	3	0	0.743702	0.80603	0	0	0
222	7	B	53	D	35	8.24	0.18	8	1	0	0	1	0	1	1	0	0.182597	0.682935	0	0	0
223	1	A	1	A	27	4.08	8.09	19	0	0	0	0	0	0	0	4	0.037953	0.0260672	0	0	0
224	1	A	3	A	23	7.69	3.75	8	0	0	0	0	0	0	1	4	0.037953	0.0474968	0	0	0
225	5	B	10	A	37	9.28	4.52	10	0	1	1	0	0	1	2	4	0.158908	0.0974167	0	0	0
226	6	B	21	B	40	6.08	1.16	5	1	1	0	0	1	1	0	2	0.175564	0.190333	0	0	0
227	3	A	6	A	26	9.08	3.24	8	1	0	1	0	0	0	2	4	0.0867023	0.0579999	0	0	0
228	1	A	2	A	32	4.54	3.66	14	1	0	0	0	0	1	0	4	0.037953	0.044815	0	0	0
229	14	D	53	D	36	8.35	0.09	4	1	1	0	1	1	1	1	0	0.546656	0.682935	0	0	0
230	14	D	42	C	38	8.06	0.7	1	1	1	0	1	1	1	1	1	0.546656	0.499791	0	0	0
231	14	D	45	D	40	3.59	0.01	1	1	1	0	1	1	1	0	0	0.546656	0.536202	0	0	0
232	15	D	59	D	35	15.5	0.23	3	1	0	1	1	1	1	3	0	0.593172	0.80603	0	0	0
233	6	B	2	A	36	3.83	5.76	7	0	1	0	0	1	1	0	4	0.175564	0.044815	0	0	0
234	1	A	3	A	29	7.33	8.82	18	0	0	0	0	0	0	1	4	0.037953	0.0474968	0	0	0
235	1	A	2	A	34	5.61	9.15	18	0	0	0	0	0	1	0	4	0.037953	0.044815	0	0	0
236	1	A	7	A	34	8.15	7.63	8	0	0	0	0	0	1	1	4	0.037953	0.0803848	0	0	0
237	1	A	3	A	26	7.81	5.4	16	0	0	0	0	0	0	1	4	0.037953	0.0474968	0	0	0
238	7	B	14	B	30	6.49	1.11	15	0	0	0	1	0	0	0	2	0.182597	0.118246	0	0	0
239	1	A	1	A	29	5.05	2.24	11	0	0	0	0	0	0	0	4	0.037953	0.0260672	0	0	0
240	10	C	29	B	36	13.7	1.58	2	1	1	1	0	1	1	3	3	0.338819	0.271544	0	0	0
241	1	A	3	A	28	8.06	13.35	24	0	0	0	0	0	0	1	4	0.037953	0.0474968	0	0	0
242	1	A	1	A	26	3.66	6.9	18	0	0	0	0	0	0	0	4	0.037953	0.0260672	0	0	0
243	1	A	7	A	31	6.63	7.16	16	0	0	0	0	0	1	1	4	0.037953	0.0803848	0	0	0
244	4	A	1	A	29	5.71	4.98	5	0	0	0	0	1	0	0	4	0.0966594	0.0260672	0	0	0
245	16	D	43	D	45	10.7	1.09	6	0	1	1	1	1	2	3	2	0.743702	0.519051	0	0	0
246	14	D	42	C	39	6.92	0.75	6	1	1	0	1	1	1	1	1	0.546656	0.499791	0	0	0
247	15	D	54	D	30	15.1	0.2	3	1	0	1	1	1	0	3	0	0.593172	0.703312	0	0	0
248	1	A	3	A	28	6.8	17.3	24	0	0	0	0	0	0	1	4	0.037953	0.0474968	0	0	0
249	11	C	40	C	30	8.95	0.86	9	0	0	1	1	0	0	2	1	0.349619	0.413074	0	0	0
250	6	B	7	A	39	8.25	2.19	6	0	1	0	0	1	1	1	4	0.175564	0.0803848	0	0	0
251	1	A	2	A	32	5.28	13.14	24	0	0	0	0	0	1	0	4	0.037953	0.044815	0	0	0
252	10	C	31	C	42	18.3	1.66	3	1	1	1	0	1	2	3	3	0.338819	0.32255	0	0	0
253	1	A	1	A	28	4.4	5.89	10	0	0	0	0	0	0	0	4	0.037953	0.0260672	0	0	0
254	15	D	47	D	35	9.7	0.9	5	0	0	1	1	1	1	2	1	0.593172	0.552315	0	0	0
255	3	A	15	B	28	9.06	1.91	8	1	0	1	0	0	0	2	3	0.0867023	0.119796	0	0	0
256	1	A	1	A	28	6.38	5.42	13	0	0	0	0	0	0	0	4	0.037953	0.0260672	0	0	0
257	1	A	2	A	31	4.9	14.16	24	0	0	0	0	0	1	0	4	0.037953	0.044815	0	0	0
258	1	A	2	A	31	4.01	7.11	24	0	0	0	0	0	1	0	4	0.037953	0.044815	0	0	0
259	12	C	33	C	35	4.89	0.76	3	0	0	0	1	1	1	0	1	0.377296	0.349084	0	0	0
260	6	B	21	B	37	4.95	1.44	6	0	1	0	0	1	1	0	2	0.175564	0.190333	0	0	0
261	1	A	1	A	28	5.24	12.32	23	0	0	0	0	0	0	0	4	0.037953	0.0260672	0	0	0
262	2	A	2	A	36	1.13	2.53	11	0	1	0	0	0	1	0	4	0.0727963	0.044815	0	0	0
263	2	A	7	A	38	7.37	9.66	24	0	1	0	0	0	1	1	4	0.0727963	0.0803848	0	0	0
264	1	A	2	A	35	5.64	3.87	12	0	0	0	0	0	1	0	4	0.037953	0.044815	0	0	0
265	2	A	2	A	39	5.12	3.2	13	0	1	0	0	0	1	0	4	0.0727963	0.044815	0	0	0
266	12	C	30	C	31	8.24	1.12	7	1	0	0	1	1	1	1	2	0.377296	0.304573	0	0	0
267	1	A	1	A	28	4.52	10.13	19	0	0	0	0	0	0	0	4	0.037953	0.0260672	0	0	0
268	1	A	2	A	34	5.4	7.45	19	0	0	0	0	0	1	0	4	0.037953	0.044815	0	0	0
269	6	B	35	C	43	7.12	1.37	4	1	1	0	0	1	2	1	2	0.175564	0.358729	0	0	0
270	5	B	27	B	44	8.56	1.59	8	1	1	1	0	0	2	2	3	0.158908	0.233557	0	0	0
271	1	A	2	A	34	5.97	2.03	9	0	0	0	0	0	1	0	4	0.037953	0.044815	0	0	0
272	6	B	23	B	43	7.66	1.9	6	1	1	0	0	1	2	1	3	0.175564	0.197943	0	0	0
273	1	A	1	A	27	5.59	3.42	10	0	0	0	0	0	0	0	4	0.037953	0.0260672	0	0	0
274	1	A	2	A	33	4.24	8.71	27	0	0	0	0	0	1	0	4	0.037953	0.044815	0	0	0
275	16	D	60	D	45	18.3	0.28	4	1	1	1	1	1	2	3	0	0.743702	0.841462	0	0	0
276	13	D	47	D	38	8.78	0.91	10	0	1	1	1	0	1	2	1	0.516867	0.552315	0	0	0
277	16	D	51	D	41	9.43	0.99	2	1	1	1	1	1	2	2	1	0.743702	0.61177	0	0	0
278	1	A	9	A	34	3.25	1.63	12	1	0	0	0	0	1	0	3	0.037953	0.0939644	0	0	0
279	5	B	10	A	40	8.86	2.08	8	1	1	1	0	0	1	2	4	0.158908	0.0974167	0	0	0
280	2	A	9	A	39	5.34	1.76	10	0	1	0	0	0	1	0	3	0.0727963	0.0939644	0	0	0
281	16	D	58	D	42	9.34	0.2	2	1	1	1	1	1	2	2	0	0.743702	0.772572	0	0	0
282	14	D	35	C	42	7.28	1.1	4	0	1	0	1	1	2	1	2	0.546656	0.358729	0	0	0
283	3	A	10	A	32	9.44	14.96	19	0	0	1	0	0	1	2	4	0.0867023	0.0974167	0	0	0
284	1	A	2	A	31	4.33	4.85	20	0	0	0	0	0	1	0	4	0.037953	0.044815	0	0	0
285	11	C	47	D	35	9.18	0.66	9	1	0	1	1	0	1	2	1	0.349619	0.552315	0	0	0
286	7	B	42	C	35	8.23	0.69	8	1	0	0	1	0	1	1	1	0.182597	0.499791	0	0	0
287	1	A	2	A	31	4.25	9.36	14	0	0	0	0	0	1	0	4	0.037953	0.044815	0	0	0
288	4	A	30	C	35	6.89	1.31	4	0	0	0	0	1	1	1	2	0.0966594	0.304573	0	0	0
289	1	A	7	A	32	6.57	14.7	20	0	0	0	0	0	1	1	4	0.037953	0.0803848	0	0	0
290	15	D	56	D	34	8.77	0.35	5	1	0	1	1	1	1	2	0	0.593172	0.726743	0	0	0
291	1	A	3	A	29	7.1	4.82	18	0	0	0	0	0	0	1	4	0.037953	0.0474968	0	0	0
292	2	A	7	A	38	6.88	5.6	10	0	1	0	0	0	1	1	4	0.0727963	0.0803848	0	0	0
293	11	C	44	D	29	11.7	0.95	12	0	0	1	1	0	0	3	1	0.349619	0.523729	0	0	0
294	10	C	16	B	42	8.63	3.01	4	0	1	1	0	1	2	2	4	0.338819	0.121155	0	0	0
295	1	A	7	A	33	8.47	2.13	8	0	0	0	0	0	1	1	4	0.037953	0.0803848	0	0	0
296	1	A	1	A	28	4.96	8.02	35	0	0	0	0	0	0	0	4	0.037953	0.0260672	0	0	0
297	1	A	2	A	34	4.63	2.86	16	0	0	0	0	0	1	0	4	0.037953	0.044815	0	0	0
298	1	A	3	A	29	6.59	15.29	20	0	0	0	0	0	0	1	4	0.037953	0.0474968	0	0	0
299	1	A	1	A	28	5.52	6.38	21	0	0	0	0	0	0	0	4	0.037953	0.0260672	0	0	0
300	2	A	5	A	44	5.33	2.12	8	1	1	0	0	0	2	0	4	0.0727963	0.0565386	0	0	0
301	14	D	21	B	39	3.46	1.04	4	1	1	0	1	1	1	0	2	0.546656	0.190333	0	0	0
302	1	A	2	A	33	5.79	6.62	17	0	0	0	0	0	1	0	4	0.037953	0.044815	0	0	0
303	1	A	1	A	30	5.25	4.09	16	0	0	0	0	0	0	0	4	0.037953	0.0260672	0	0	0
304	2	A	7	A	36	7.17	3.41	15	0	1	0	0	0	1	1	4	0.0727963	0.0803848	0	0	0
305	1	A	2	A	31	6.3	4.57	17	0	0	0	0	0	1	0	4	0.037953	0.044815	0	0	0
306	6	B	26	B	41	6.22	1.26	4	1	1	0	0	1	2	0	2	0.175564	0.230921	0	0	0
307	5	B	17	B	38	12.4	3.48	9	0	1	1	0	0	1	3	4	0.158908	0.144303	0	0	0
308	14	D	48	D	45	7.57	0.55	6	1	1	0	1	1	2	1	1	0.546656	0.560673	0	0	0
309	6	B	7	A	37	7.55	2.49	4	1	1	0	0	1	1	1	4	0.175564	0.0803848	0	0	0
310	1	A	2	A	34	4.84	10.03	17	0	0	0	0	0	1	0	4	0.037953	0.044815	0	0	0
311	1	A	1	A	29	4.82	10.53	15	0	0	0	0	0	0	0	4	0.037953	0.0260672	0	0	0
312	2	A	5	A	43	2.94	3.91	13	0	1	0	0	0	2	0	4	0.0727963	0.0565386	0	0	0
313	3	A	10	A	31	10.3	3.31	12	0	0	1	0	0	1	2	4	0.0867023	0.0974167	0	0	0
314	2	A	2	A	37	3.68	3.6	10	0	1	0	0	0	1	0	4	0.0727963	0.044815	0	0	0
315	1	A	18	B	35	6.74	1.95	10	0	0	0	0	0	1	1	3	0.037953	0.161931	0	0	0
316	1	A	2	A	34	3.56	7.42	11	0	0	0	0	0	1	0	4	0.037953	0.044815	0	0	0
317	9	C	57	D	42	8.19	0.15	8	1	1	0	1	0	2	1	0	0.307754	0.733416	0	0	0
318	1	A	30	C	31	8.46	1.15	9	0	0	0	0	0	1	1	2	0.037953	0.304573	0	0	0
319	16	D	34	C	39	9.34	1.06	7	1	1	1	1	1	1	2	2	0.743702	0.350977	0	0	0
320	6	B	12	B	41	7.57	2.37	1	0	1	0	0	1	2	1	4	0.175564	0.100435	0	0	0
321	14	D	30	C	40	8.14	1.05	7	0	1	0	1	1	1	1	2	0.546656	0.304573	0	0	0
322	14	D	53	D	36	7	0.39	4	1	1	0	1	1	1	1	0	0.546656	0.682935	0	0	0
323	5	B	10	A	36	9.53	3.74	22	0	1	1	0	0	1	2	4	0.158908	0.0974167	0	0	0
324	9	C	42	C	36	6.83	0.76	9	1	1	0	1	0	1	1	1	0.307754	0.499791	0	0	0
325	4	A	2	A	31	5.25	5.09	3	0	0	0	0	1	1	0	4	0.0966594	0.044815	0	0	0
326	14	D	45	D	40	5.71	0.05	1	1	1	0	1	1	1	0	0	0.546656	0.536202	0	0	0
327	2	A	18	B	38	7.84	1.72	13	0	1	0	0	0	1	1	3	0.0727963	0.161931	0	0	0
328	1	A	2	A	33	5.86	2.74	18	0	0	0	0	0	1	0	4	0.037953	0.044815	0	0	0
329	2	A	12	B	41	7.54	2.43	14	0	1	0	0	0	2	1	4	0.0727963	0.100435	0	0	0
330	4	A	14	B	25	1.17	1.23	7	0	0	0	0	1	0	0	2	0.0966594	0.118246	0	0	0
331	1	A	1	A	29	3.92	10.03	19	0	0	0	0	0	0	0	4	0.037953	0.0260672	0	0	0
332	14	D	33	C	36	6.21	0.98	6	0	1	0	1	1	1	0	1	0.546656	0.349084	0	0	0
333	1	A	3	A	23	7.36	3.57	24	0	0	0	0	0	0	1	4	0.037953	0.0474968	0	0	0
334	1	A	2	A	32	5.96	7.11	20	0	0	0	0	0	1	0	4	0.037953	0.044815	0	0	0
335	1	A	1	A	30	5.75	11.14	17	0	0	0	0	0	0	0	4	0.037953	0.0260672	0	0	0
336	1	A	2	A	33	5.7	7.29	12	0	0	0	0	0	1	0	4	0.037953	0.044815	0	0	0
337	1	A	2	A	34	4.3	13.93	16	0	0	0	0	0	1	0	4	0.037953	0.044815	0	0	0
338	2	A	2	A	38	4.06	6.14	8	0	1	0	0	0	1	0	4	0.0727963	0.044815	0	0	0
339	1	A	2	A	34	5.91	7.72	18	0	0	0	0	0	1	0	4	0.037953	0.044815	0	0	0
340	1	A	3	A	29	8.31	5.44	20	0	0	0	0	0	0	1	4	0.037953	0.0474968	0	0	0
341	1	A	7	A	35	7.19	9.49	16	0	0	0	0	0	1	1	4	0.037953	0.0803848	0	0	0
342	1	A	24	B	30	6.95	1.3	8	0	0	0	0	0	0	1	2	0.037953	0.1999	0	0	0
343	1	A	1	A	29	4.44	3.25	16	0	0	0	0	0	0	0	4	0.037953	0.0260672	0	0	0
344	1	A	7	A	35	8.11	2.18	9	1	0	0	0	0	1	1	4	0.037953	0.0803848	0	0	0
345	1	A	1	A	28	5.95	14.86	16	0	0	0	0	0	0	0	4	0.037953	0.0260672	0	0	0
346	1	A	7	A	31	6.79	4.29	22	0	0	0	0	0	1	1	4	0.037953	0.0803848	0	0	0
347	1	A	3	A	28	7.26	5.11	18	0	0	0	0	0	0	1	4	0.037953	0.0474968	0	0	0
348	3	A	6	A	28	10.3	9.16	17	0	0	1	0	0	0	2	4	0.0867023	0.0579999	0	0	0
349	1	A	7	A	31	8.16	3.47	16	0	0	0	0	0	1	1	4	0.037953	0.0803848	0	0	0
350	1	A	2	A	33	6.2	2.36	11	0	0	0	0	0	1	0	4	0.037953	0.044815	0	0	0
351	1	A	3	A	29	8.19	3.64	10	0	0	0	0	0	0	1	4	0.037953	0.0474968	0	0	0
352	16	D	52	D	37	18.7	0.83	4	1	1	1	1	1	1	3	1	0.743702	0.658426	0	0	0
353	1	A	2	A	32	4.16	5.12	13	0	0	0	0	0	1	0	4	0.037953	0.044815	0	0	0
354	4	A	3	A	27	6.82	2.88	5	0	0	0	0	1	0	1	4	0.0966594	0.0474968	0	0	0
355	12	C	21	B	35	5.98	1.08	6	0	0	0	1	1	1	0	2	0.377296	0.190333	0	0	0
356	1	A	1	A	28	5.28	3.15	22	0	0	0	0	0	0	0	4	0.037953	0.0260672	0	0	0
357	16	D	58	D	42	9.5	0.31	4	1	1	1	1	1	2	2	0	0.743702	0.772572	0	0	0
358	1	A	7	A	32	7.42	2.67	11	0	0	0	0	0	1	1	4	0.037953	0.0803848	0	0	0
359	1	A	7	A	34	6.89	3.9	8	0	0	0	0	0	1	1	4	0.037953	0.0803848	0	0	0
360	2	A	18	B	40	6.55	1.63	15	0	1	0	0	0	1	1	3	0.0727963	0.161931	0	0	0
361	4	A	1	A	29	4.91	6.87	6	0	0	0	0	1	0	0	4	0.0966594	0.0260672	0	0	0
362	1	A	3	A	24	7.33	3.29	8	0	0	0	0	0	0	1	4	0.037953	0.0474968	0	0	0
363	12	C	42	C	34	7.58	0.95	6	0	0	0	1	1	1	1	1	0.377296	0.499791	0	0	0
364	1	A	9	A	34	3.81	1.54	8	0	0	0	0	0	1	0	3	0.037953	0.0939644	0	0	0
365	1	A	2	A	32	3.34	3.99	19	0	0	0	0	0	1	0	4	0.037953	0.044815	0	0	0
366	3	A	28	B	26	10	1.36	10	0	0	1	0	0	0	2	2	0.0867023	0.235763	0	0	0
367	1	A	1	A	30	4.72	5.07	20	0	0	0	0	0	0	0	4	0.037953	0.0260672	0	0	0
368	2	A	2	A	37	5.29	3.05	14	0	1	0	0	0	1	0	4	0.0727963	0.044815	0	0	0
369	1	A	1	A	26	4.25	3.3	18	0	0	0	0	0	0	0	4	0.037953	0.0260672	0	0	0
370	2	A	7	A	36	8.48	9.77	24	0	1	0	0	0	1	1	4	0.0727963	0.0803848	0	0	0
371	14	D	57	D	41	8.37	0.02	6	1	1	0	1	1	2	1	0	0.546656	0.733416	0	0	0
372	1	A	2	A	31	5.28	8.65	20	0	0	0	0	0	1	0	4	0.037953	0.044815	0	0	0
373	1	A	1	A	28	2.8	7.28	24	0	0	0	0	0	0	0	4	0.037953	0.0260672	0	0	0
374	16	D	59	D	37	12	0.15	4	1	1	1	1	1	1	3	0	0.743702	0.80603	0	0	0
375	1	A	1	A	26	6.38	3.09	8	1	0	0	0	0	0	0	4	0.037953	0.0260672	0	0	0
376	1	A	7	A	35	6.92	2.93	9	0	0	0	0	0	1	1	4	0.037953	0.0803848	0	0	0
377	12	C	37	C	29	5.62	0.3	3	1	0	0	1	1	0	0	0	0.377296	0.397417	0	0	0
378	6	B	7	A	36	8.1	2.32	5	0	1	0	0	1	1	1	4	0.175564	0.0803848	0	0	0
379	1	A	3	A	25	7.98	4	10	0	0	0	0	0	0	1	4	0.037953	0.0474968	0	0	0
380	2	A	7	A	39	7.48	7.55	12	0	1	0	0	0	1	1	4	0.0727963	0.0803848	0	0	0
381	3	A	28	B	28	8.77	1.28	16	0	0	1	0	0	0	2	2	0.0867023	0.235763	0	0	0
382	4	A	30	C	35	7.61	1.47	6	0	0	0	0	1	1	1	2	0.0966594	0.304573	0	0	0
383	15	D	47	D	35	8.59	0.75	3	0	0	1	1	1	1	2	1	0.593172	0.552315	0	0	0
384	1	A	1	A	28	5.93	6.21	16	0	0	0	0	0	0	0	4	0.037953	0.0260672	0	0	0
385	1	A	1	A	29	6.16	7.66	13	0	0	0	0	0	0	0	4	0.037953	0.0260672	0	0	0
386	1	A	7	A	35	7.99	5.63	20	1	0	0	0	0	1	1	4	0.037953	0.0803848	0	0	0
387	16	D	60	D	43	20.8	0.23	2	1	1	1	1	1	2	3	0	0.743702	0.841462	0	0	0
388	14	D	42	C	40	6.69	0.63	1	0	1	0	1	1	1	1	1	0.546656	0.499791	0	0	0
389	16	D	60	D	42	15.8	0.47	4	1	1	1	1	1	2	3	0	0.743702	0.841462	0	0	0
390	3	A	8	A	26	13.8	3.73	12	0	0	1	0	0	0	3	4	0.0867023	0.0877593	0	0	0
391	1	A	7	A	35	6.51	5.7	8	0	0	0	0	0	1	1	4	0.037953	0.0803848	0	0	0
392	1	A	1	A	28	3.54	17.15	24	0	0	0	0	0	0	0	4	0.037953	0.0260672	0	0	0
393	16	D	52	D	38	12.3	0.85	5	1	1	1	1	1	1	3	1	0.743702	0.658426	0	0	0
394	1	A	7	A	33	7.2	2.13	11	0	0	0	0	0	1	1	4	0.037953	0.0803848	0	0	0
395	1	A	3	A	28	7.37	5.79	8	0	0	0	0	0	0	1	4	0.037953	0.0474968	0	0	0
396	1	A	3	A	28	7.09	2.02	8	0	0	0	0	0	0	1	4	0.037953	0.0474968	0	0	0
397	11	C	44	D	27	10.7	0.58	8	1	0	1	1	0	0	3	1	0.349619	0.523729	0	0	0
398	2	A	26	B	43	3.83	1.34	8	0	1	0	0	0	2	0	2	0.0727963	0.230921	0	0	0
399	2	A	30	C	36	7.78	1.48	16	0	1	0	0	0	1	1	2	0.0727963	0.304573	0	0	0
400	1	A	1	A	29	6.47	13.64	20	0	0	0	0	0	0	0	4	0.037953	0.0260672	0	0	0
401	12	C	42	C	31	7.48	0.78	1	1	0	0	1	1	1	1	1	0.377296	0.499791	0	0	0
402	1	A	2	A	35	5.93	2.3	17	0	0	0	0	0	1	0	4	0.037953	0.044815	0	0	0
403	12	C	42	C	33	8.39	0.59	2	1	0	0	1	1	1	1	1	0.377296	0.499791	0	0	0
404	1	A	2	A	35	5.79	2.06	8	0	0	0	0	0	1	0	4	0.037953	0.044815	0	0	0
405	10	C	22	B	37	8.55	1.96	5	0	1	1	0	1	1	2	3	0.338819	0.192622	0	0	0
406	1	A	1	A	30	4.06	5.86	20	0	0	0	0	0	0	0	4	0.037953	0.0260672	0	0	0
407	1	A	1	A	29	4.37	4.25	14	0	0	0	0	0	0	0	4	0.037953	0.0260672	0	0	0
408	10	C	10	A	36	10.1	2.8	4	0	1	1	0	1	1	2	4	0.338819	0.0974167	0	0	0
409	1	A	7	A	33	6.77	2.22	14	0	0	0	0	0	1	1	4	0.037953	0.0803848	0	0	0
410	1	A	3	A	28	8.25	3.73	14	0	0	0	0	0	0	1	4	0.037953	0.0474968	0	0	0
411	1	A	1	A	29	2.98	4.76	23	0	0	0	0	0	0	0	4	0.037953	0.0260672	0	0	0
412	14	D	42	C	40	7.93	0.71	6	0	1	0	1	1	1	1	1	0.546656	0.499791	0	0	0
413	1	A	3	A	27	6.61	5.29	18	0	0	0	0	0	0	1	4	0.037953	0.0474968	0	0	0
414	16	D	60	D	44	12.5	0.15	1	1	1	1	1	1	2	3	0	0.743702	0.841462	0	0	0
415	5	B	27	B	42	9.12	1.86	9	1	1	1	0	0	2	2	3	0.158908	0.233557	0	0	0
416	1	A	1	A	26	4.41	8.09	18	0	0	0	0	0	0	0	4	0.037953	0.0260672	0	0	0
417	7	B	14	B	30	6.04	1	10	0	0	0	1	0	0	0	2	0.182597	0.118246	0	0	0
418	8	B	32	C	28	11.9	1.24	7	1	0	1	0	1	0	3	2	0.204766	0.325241	0	0	0
419	1	A	3	A	30	7.21	5.43	14	1	0	0	0	0	0	1	4	0.037953	0.0474968	0	0	0
420	1	A	1	A	30	6.2	2.08	10	1	0	0	0	0	0	0	4	0.037953	0.0260672	0	0	0
421	10	C	27	B	42	10.4	1.75	6	0	1	1	0	1	2	2	3	0.338819	0.233557	0	0	0
422	1	A	9	A	32	3.81	1.97	15	0	0	0	0	0	1	0	3	0.037953	0.0939644	0	0	0
423	1	A	1	A	30	6.18	4.15	12	0	0	0	0	0	0	0	4	0.037953	0.0260672	0	0	0
424	1	A	1	A	28	6.33	9.65	15	0	0	0	0	0	0	0	4	0.037953	0.0260672	0	0	0
425	1	A	1	A	24	5.38	5.57	13	0	0	0	0	0	0	0	4	0.037953	0.0260672	0	0	0
426	1	A	7	A	35	7.74	2.55	11	0	0	0	0	0	1	1	4	0.037953	0.0803848	0	0	0
427	1	A	1	A	30	3.99	7.31	11	0	0	0	0	0	0	0	4	0.037953	0.0260672	0	0	0
428	1	A	2	A	31	5.87	2.75	16	0	0	0	0	0	1	0	4	0.037953	0.044815	0	0	0
429	2	A	30	C	38	7.23	1.48	11	0	1	0	0	0	1	1	2	0.0727963	0.304573	0	0	0
430	4	A	7	A	32	7.59	2.15	6	0	0	0	0	1	1	1	4	0.0966594	0.0803848	0	0	0
431	6	B	26	B	42	5.86	1.36	2	1	1	0	0	1	2	0	2	0.175564	0.230921	0	0	0
432	1	A	7	A	34	6.61	3.12	11	1	0	0	0	0	1	1	4	0.037953	0.0803848	0	0	0
433	1	A	7	A	31	6.88	2.94	13	0	0	0	0	0	1	1	4	0.037953	0.0803848	0	0	0
434	1	A	7	A	32	7.8	5.4	11	0	0	0	0	0	1	1	4	0.037953	0.0803848	0	0	0
435	1	A	3	A	28	6.98	3.34	8	0	0	0	0	0	0	1	4	0.037953	0.0474968	0	0	0
436	1	A	2	A	34	5.76	5.89	13	0	0	0	0	0	1	0	4	0.037953	0.044815	0	0	0
437	1	A	7	A	31	6.52	4.46	22	0	0	0	0	0	1	1	4	0.037953	0.0803848	0	0	0
438	2	A	9	A	37	6.34	1.94	11	0	1	0	0	0	1	0	3	0.0727963	0.0939644	0	0	0
439	2	A	2	A	39	2.4	3.15	11	0	1	0	0	0	1	0	4	0.0727963	0.044815	0	0	0
440	12	C	45	D	35	1.06	0.45	3	0	0	0	1	1	1	0	0	0.377296	0.536202	0	0	0
441	16	D	60	D	41	15	0.03	3	1	1	1	1	1	2	3	0	0.743702	0.841462	0	0	0
442	14	D	48	D	43	7.23	0.91	5	0	1	0	1	1	2	1	1	0.546656	0.560673	0	0	0
443	3	A	10	A	34	8.76	2.24	14	0	0	1	0	0	1	2	4	0.0867023	0.0974167	0	0	0
444	14	D	38	C	43	5.1	0.81	6	1	1	0	1	1	2	0	1	0.546656	0.406527	0	0	0
445	14	D	53	D	39	8.43	0.46	5	1	1	0	1	1	1	1	0	0.546656	0.682935	0	0	0
446	1	A	7	A	34	7.19	3.91	8	0	0	0	0	0	1	1	4	0.037953	0.0803848	0	0	0
447	1	A	7	A	31	7.87	5.59	24	0	0	0	0	0	1	1	4	0.037953	0.0803848	0	0	0
448	4	A	14	B	30	5.81	1.45	5	0	0	0	0	1	0	0	2	0.0966594	0.118246	0	0	0
449	7	B	14	B	28	6.29	1.14	13	0	0	0	1	0	0	0	2	0.182597	0.118246	0	0	0
450	1	A	7	A	33	8.08	2.06	11	0	0	0	0	0	1	1	4	0.037953	0.0803848	0	0	0
451	2	A	5	A	41	4.64	4.9	17	0	1	0	0	0	2	0	4	0.0727963	0.0565386	0	0	0
452	1	A	2	A	31	6.39	2.04	9	0	0	0	0	0	1	0	4	0.037953	0.044815	0	0	0
453	4	A	9	A	35	6.41	1.81	7	0	0	0	0	1	1	0	3	0.0966594	0.0939644	0	0	0
454	3	A	17	B	33	14.7	3.55	12	0	0	1	0	0	1	3	4	0.0867023	0.144303	0	0	0
455	1	A	7	A	31	6.58	3.91	9	0	0	0	0	0	1	1	4	0.037953	0.0803848	0	0	0
456	1	A	1	A	30	3.8	5.74	18	0	0	0	0	0	0	0	4	0.037953	0.0260672	0	0	0
457	13	D	60	D	42	10.9	0.3	8	1	1	1	1	0	2	3	0	0.516867	0.841462	0	0	0
458	8	B	22	B	33	10.1	1.84	5	0	0	1	0	1	1	2	3	0.204766	0.192622	0	0	0
459	1	A	2	A	34	5.66	3.05	12	0	0	0	0	0	1	0	4	0.037953	0.044815	0	0	0
460	12	C	42	C	34	6.59	0.81	4	0	0	0	1	1	1	1	1	0.377296	0.499791	0	0	0
461	10	C	22	B	40	10.4	1.59	5	0	1	1	0	1	1	2	3	0.338819	0.192622	0	0	0
462	14	D	33	C	40	2.04	0.88	1	0	1	0	1	1	1	0	1	0.546656	0.349084	0	0	0
463	1	A	7	A	31	7.2	2.03	8	0	0	0	0	0	1	1	4	0.037953	0.0803848	0	0	0
464	2	A	9	A	40	4.94	1.94	14	1	1	0	0	0	1	0	3	0.0727963	0.0939644	0	0	0
465	10	C	34	C	36	8.78	1.38	5	0	1	1	0	1	1	2	2	0.338819	0.350977	0	0	0
466	8	B	15	B	29	8.57	1.96	7	0	0	1	0	1	0	2	3	0.204766	0.119796	0	0	0
467	6	B	5	A	41	4.48	2.7	7	0	1	0	0	1	2	0	4	0.175564	0.0565386	0	0	0
468	1	A	1	A	28	4.55	4.78	20	0	0	0	0	0	0	0	4	0.037953	0.0260672	0	0	0
469	14	D	33	C	36	1.99	0.5	4	1	1	0	1	1	1	0	1	0.546656	0.349084	0	0	0
470	6	B	7	A	36	6.59	2.57	6	0	1	0	0	1	1	1	4	0.175564	0.0803848	0	0	0
471	1	A	1	A	29	4.88	6.44	12	0	0	0	0	0	0	0	4	0.037953	0.0260672	0	0	0
472	1	A	2	A	34	2.6	4.95	14	0	0	0	0	0	1	0	4	0.037953	0.044815	0	0	0
473	14	D	38	C	41	4.95	0.58	5	1	1	0	1	1	2	0	1	0.546656	0.406527	0	0	0
474	4	A	30	C	33	8.16	1.34	5	0	0	0	0	1	1	1	2	0.0966594	0.304573	0	0	0
475	14	D	49	D	41	3.87	0.47	5	1	1	0	1	1	2	0	0	0.546656	0.596233	0	0	0
476	16	D	52	D	39	11.3	0.51	6	0	1	1	1	1	1	3	1	0.743702	0.658426	0	0	0
477	2	A	2	A	36	5.54	4.35	9	0	1	0	0	0	1	0	4	0.0727963	0.044815	0	0	0
478	16	D	60	D	42	25.9	0.02	5	1	1	1	1	1	2	3	0	0.743702	0.841462	0	0	0
479	3	A	10	A	32	9.26	4.98	13	0	0	1	0	0	1	2	4	0.0867023	0.0974167	0	0	0
480	1	A	21	B	35	6.03	1.35	8	0	0	0	0	0	1	0	2	0.037953	0.190333	0	0	0
481	14	D	53	D	38	6.6	0.2	4	1	1	0	1	1	1	1	0	0.546656	0.682935	0	0	0
482	1	A	2	A	34	6.17	6.55	19	0	0	0	0	0	1	0	4	0.037953	0.044815	0	0	0
483	6	B	2	A	38	6.49	4.28	6	0	1	0	0	1	1	0	4	0.175564	0.044815	0	0	0
484	8	B	22	B	35	8.63	1.59	7	1	0	1	0	1	1	2	3	0.204766	0.192622	0	0	0
485	1	A	2	A	33	5.23	4.21	10	0	0	0	0	0	1	0	4	0.037953	0.044815	0	0	0
486	3	A	6	A	30	9.67	12.6	24	0	0	1	0	0	0	2	4	0.0867023	0.0579999	0	0	0
487	3	A	19	B	30	11.9	1.93	9	0	0	1	0	0	0	3	3	0.0867023	0.17536	0	0	0
488	1	A	2	A	34	5.56	9.81	17	0	0	0	0	0	1	0	4	0.037953	0.044815	0	0	0
489	8	B	15	B	29	9.89	1.69	6	0	0	1	0	1	0	2	3	0.204766	0.119796	0	0	0
490	1	A	2	A	31	3.68	3.36	14	0	0	0	0	0	1	0	4	0.037953	0.044815	0	0	0
491	4	A	21	B	33	4.53	1.2	1	1	0	0	0	1	1	0	2	0.0966594	0.190333	0	0	0
492	1	A	24	B	30	7.51	1.31	9	0	0	0	0	0	0	1	2	0.037953	0.1999	0	0	0
493	14	D	53	D	39	7.71	0.45	6	0	1	0	1	1	1	1	0	0.546656	0.682935	0	0	0
494	2	A	2	A	37	5.71	2.43	8	0	1	0	0	0	1	0	4	0.0727963	0.044815	0	0	0
495	1	A	11	A	23	6.62	1.73	8	0	0	0	0	0	0	1	3	0.037953	0.0992817	0	0	0
496	15	D	47	D	31	9.35	0.71	5	1	0	1	1	1	1	2	1	0.593172	0.552315	0	0	0
497	14	D	45	D	39	5.29	0.39	5	1	1	0	1	1	1	0	0	0.546656	0.536202	0	0	0
498	7	B	33	C	35	6.3	0.74	11	1	0	0	1	0	1	0	1	0.182597	0.349084	0	0	0
499	1	A	3	A	27	6.8	2.33	10	0	0	0	0	0	0	1	4	0.037953	0.0474968	0	0	0
500	1	A	3	A	27	7.61	4.44	20	0	0	0	0	0	0	1	4	0.037953	0.0474968	0	0	0
501	16	D	60	D	41	11	0.25	6	0	1	1	1	1	2	3	0	0.743702	0.841462	0	0	0
502	1	A	3	A	28	6.61	8.24	8	0	0	0	0	0	0	1	4	0.037953	0.0474968	0	0	0
503	1	A	1	A	30	6.35	4.57	18	0	0	0	0	0	0	0	4	0.037953	0.0260672	0	0	0
504	1	A	3	A	30	7	4.7	15	0	0	0	0	0	0	1	4	0.037953	0.0474968	0	0	0
505	1	A	3	A	30	7.69	2.68	15	0	0	0	0	0	0	1	4	0.037953	0.0474968	0	0	0
506	1	A	1	A	26	4.44	9.77	14	0	0	0	0	0	0	0	4	0.037953	0.0260672	0	0	0
507	16	D	60	D	43	13.9	0.3	2	1	1	1	1	1	2	3	0	0.743702	0.841462	0	0	0
508	1	A	1	A	30	6.39	10.86	22	0	0	0	0	0	0	0	4	0.037953	0.0260672	0	0	0
509	12	C	27	B	26	4.72	0.7	6	0	0	0	1	1	0	0	1	0.377296	0.234267	0	0	0
510	2	A	2	A	37	5.2	3.56	15	0	1	0	0	0	1	0	4	0.0727963	0.044815	0	0	0
511	14	D	49	D	41	5.37	0.37	3	1	1	0	1	1	2	0	0	0.546656	0.596233	0	0	0
512	1	A	1	A	25	4.12	9.05	18	0	0	0	0	0	0	0	4	0.037953	0.0260672	0	0	0
513	1	A	3	A	28	6.6	3.68	13	0	0	0	0	0	0	1	4	0.037953	0.0474968	0	0	0
514	1	A	2	A	32	5.91	7.7	17	0	0	0	0	0	1	0	4	0.037953	0.044815	0	0	0
515	9	C	48	D	44	6.71	0.81	9	1	1	0	1	0	2	1	1	0.307754	0.560673	0	0	0
516	14	D	45	D	40	5.82	0.37	3	1	1	0	1	1	1	0	0	0.546656	0.536202	0	0	0
517	3	A	10	A	32	8.78	2.57	13	0	0	1	0	0	1	2	4	0.0867023	0.0974167	0	0	0
518	1	A	1	A	29	3.27	10.15	22	0	0	0	0	0	0	0	4	0.037953	0.0260672	0	0	0
519	1	A	1	A	29	3.7	5.11	12	0	0	0	0	0	0	0	4	0.037953	0.0260672	0	0	0
520	15	D	47	D	31	9.54	0.99	7	0	0	1	1	1	1	2	1	0.593172	0.552315	0	0	0
521	2	A	2	A	36	4.77	6.61	15	0	1	0	0	0	1	0	4	0.0727963	0.044815	0	0	0
522	1	A	4	A	27	4.85	1.8	13	0	0	0	0	0	0	0	3	0.037953	0.055858	0	0	0
523	14	D	42	C	36	6.76	0.87	5	0	1	0	1	1	1	1	1	0.546656	0.499791	0	0	0
524	4	A	1	A	28	3.37	4.42	0	0	0	0	0	1	0	0	4	0.0966594	0.0260672	0	0	0
525	2	A	21	B	36	2.03	1.27	13	0	1	0	0	0	1	0	2	0.0727963	0.190333	0	0	0
526	4	A	3	A	25	6.59	3.23	7	0	0	0	0	1	0	1	4	0.0966594	0.0474968	0	0	0
527	1	A	1	A	24	4.68	3.42	18	0	0	0	0	0	0	0	4	0.037953	0.0260672	0	0	0
528	1	A	3	A	29	6.66	2.69	8	0	0	0	0	0	0	1	4	0.037953	0.0474968	0	0	0
529	10	C	17	B	39	13.2	2.51	7	0	1	1	0	1	1	3	4	0.338819	0.144303	0	0	0
530	16	D	60	D	43	13	0.01	4	1	1	1	1	1	2	3	0	0.743702	0.841462	0	0	0
531	14	D	38	C	43	2.11	0.76	5	0	1	0	1	1	2	0	1	0.546656	0.406527	0	0	0
532	1	A	2	A	31	5.71	7.54	17	0	0	0	0	0	1	0	4	0.037953	0.044815	0	0	0
533	1	A	3	A	26	7.03	3.12	12	0	0	0	0	0	0	1	4	0.037953	0.0474968	0	0	0
534	1	A	1	A	26	5.75	3.37	9	0	0	0	0	0	0	0	4	0.037953	0.0260672	0	0	0
535	4	A	1	A	29	5.82	3.66	6	0	0	0	0	1	0	0	4	0.0966594	0.0260672	0	0	0
536	1	A	3	A	23	7.56	2.68	21	0	0	0	0	0	0	1	4	0.037953	0.0474968	0	0	0
537	1	A	1	A	24	6.4	5.63	18	0	0	0	0	0	0	0	4	0.037953	0.0260672	0	0	0
538	1	A	1	A	28	3.9	4.02	24	0	0	0	0	0	0	0	4	0.037953	0.0260672	0	0	0
539	1	A	7	A	33	6.9	4.9	11	0	0	0	0	0	1	1	4	0.037953	0.0803848	0	0	0
540	8	B	10	A	35	9.1	3.41	3	1	0	1	0	1	1	2	4	0.204766	0.0974167	0	0	0
541	1	A	1	A	26	4.41	5.52	15	0	0	0	0	0	0	0	4	0.037953	0.0260672	0	0	0
542	1	A	1	A	27	5.44	3.95	9	0	0	0	0	0	0	0	4	0.037953	0.0260672	0	0	0
543	1	A	2	A	32	5.11	10.18	14	0	0	0	0	0	1	0	4	0.037953	0.044815	0	0	0
544	1	A	18	B	31	6.72	1.61	18	0	0	0	0	0	1	1	3	0.037953	0.161931	0	0	0
545	1	A	1	A	27	5.97	8.26	18	1	0	0	0	0	0	0	4	0.037953	0.0260672	0	0	0
546	1	A	2	A	31	5.79	11.94	11	0	0	0	0	0	1	0	4	0.037953	0.044815	0	0	0
547	6	B	30	C	37	6.91	1.23	6	0	1	0	0	1	1	1	2	0.175564	0.304573	0	0	0
548	4	A	1	A	28	5.82	8.32	7	0	0	0	0	1	0	0	4	0.0966594	0.0260672	0	0	0
549	1	A	3	A	26	8.03	4.08	21	0	0	0	0	0	0	1	4	0.037953	0.0474968	0	0	0
550	1	A	1	A	25	4.39	7.58	24	0	0	0	0	0	0	0	4	0.037953	0.0260672	0	0	0
551	1	A	3	A	26	6.95	6.51	24	0	0	0	0	0	0	1	4	0.037953	0.0474968	0	0	0
552	15	D	52	D	33	12.7	0.56	6	1	0	1	1	1	1	3	1	0.593172	0.658426	0	0	0
553	1	A	1	A	30	6.37	3.18	13	0	0	0	0	0	0	0	4	0.037953	0.0260672	0	0	0
554	9	C	57	D	43	7.9	0.19	9	1	1	0	1	0	2	1	0	0.307754	0.733416	0	0	0
555	1	A	2	A	31	2.58	7.01	19	0	0	0	0	0	1	0	4	0.037953	0.044815	0	0	0
556	2	A	2	A	38	5.07	3.8	11	0	1	0	0	0	1	0	4	0.0727963	0.044815	0	0	0
557	1	A	1	A	26	5.95	6.11	14	0	0	0	0	0	0	0	4	0.037953	0.0260672	1	1	1
558	15	D	54	D	29	12.7	0.23	4	1	0	1	1	1	0	3	0	0.593172	0.703312	0	0	0
559	4	A	3	A	27	8.07	4.15	7	0	0	0	0	1	0	1	4	0.0966594	0.0474968	0	0	0
560	1	A	7	A	34	6.62	2.87	13	0	0	0	0	0	1	1	4	0.037953	0.0803848	0	0	0
561	1	A	7	A	34	8.43	2.51	13	0	0	0	0	0	1	1	4	0.037953	0.0803848	1	0	0
562	3	A	10	A	34	8.82	2.7	15	0	0	1	0	0	1	2	4	0.0867023	0.0974167	1	1	1
563	1	A	2	A	31	5.18	3.1	12	0	0	0	0	0	1	0	4	0.037953	0.044815	0	0	0
564	2	A	2	A	37	3.67	5.58	20	0	1	0	0	0	1	0	4	0.0727963	0.044815	1	0	0
565	1	A	1	A	30	6.28	9.85	14	0	0	0	0	0	0	0	4	0.037953	0.0260672	1	1	1
566	1	A	2	A	35	5.6	2.07	11	0	0	0	0	0	1	0	4	0.037953	0.044815	1	0	0
567	7	B	33	C	34	2.9	0.55	9	0	0	0	1	0	1	0	1	0.182597	0.349084	1	0	0
568	12	C	42	C	33	6.54	0.88	2	1	0	0	1	1	1	1	1	0.377296	0.499791	1	0	0
569	1	A	2	A	32	6.17	3.36	10	0	0	0	0	0	1	0	4	0.037953	0.044815	1	1	1
570	14	D	48	D	45	7.93	0.5	2	1	1	0	1	1	2	1	1	0.546656	0.560673	1	0	0
571	1	A	1	A	25	5.8	3.13	8	0	0	0	0	0	0	0	4	0.037953	0.0260672	0	0	0
572	4	A	18	B	33	8.44	1.98	6	0	0	0	0	1	1	1	3	0.0966594	0.161931	1	0	0
573	2	A	9	A	36	4.45	1.98	16	0	1	0	0	0	1	0	3	0.0727963	0.0939644	1	0	0
574	1	A	1	A	30	4.54	3.12	23	0	0	0	0	0	0	0	4	0.037953	0.0260672	0	0	0
575	1	A	21	B	35	3.38	1.42	8	1	0	0	0	0	1	0	2	0.037953	0.190333	1	0	0
576	1	A	2	A	31	3.49	4.08	11	0	0	0	0	0	1	0	4	0.037953	0.044815	0	0	0
577	2	A	2	A	36	5.59	3.99	12	0	1	0	0	0	1	0	4	0.0727963	0.044815	1	1	1
578	6	B	7	A	38	7.64	2.73	7	0	1	0	0	1	1	1	4	0.175564	0.0803848	1	0	0
579	1	A	2	A	34	5.64	7.46	22	0	0	0	0	0	1	0	4	0.037953	0.044815	1	0	0
580	1	A	3	A	26	7	4.83	24	0	0	0	0	0	0	1	4	0.037953	0.0474968	1	0	0
581	1	A	7	A	31	8.01	5.44	20	0	0	0	0	0	1	1	4	0.037953	0.0803848	0	0	0
582	10	C	41	C	40	13.9	1.34	5	1	1	1	0	1	1	3	2	0.338819	0.457977	0	0	0
583	9	C	30	C	37	7.06	1.12	8	0	1	0	1	0	1	1	2	0.307754	0.304573	1	0	0
584	1	A	1	A	25	5.12	3.63	14	0	0	0	0	0	0	0	4	0.037953	0.0260672	0	0	0
585	12	C	36	C	28	6.66	0.8	3	0	0	0	1	1	0	1	1	0.377296	0.363053	0	0	0
586	6	B	13	B	42	3.86	1.91	7	0	1	0	0	1	2	0	3	0.175564	0.116971	1	0	0
587	12	C	33	C	35	5.23	0.64	4	0	0	0	1	1	1	0	1	0.377296	0.349084	1	1	1
588	15	D	52	D	35	12.2	0.64	6	1	0	1	1	1	1	3	1	0.593172	0.658426	1	1	0
589	1	A	7	A	35	6.76	6.49	9	0	0	0	0	0	1	1	4	0.037953	0.0803848	1	1	1
590	1	A	18	B	35	8.39	1.66	10	0	0	0	0	0	1	1	3	0.037953	0.161931	1	0	0
591	1	A	3	A	23	7.15	4.33	11	0	0	0	0	0	0	1	4	0.037953	0.0474968	1	0	0
592	14	D	53	D	37	7.76	0.25	6	1	1	0	1	1	1	1	0	0.546656	0.682935	0	0	0
593	3	A	22	B	35	9.09	1.53	15	0	0	1	0	0	1	2	3	0.0867023	0.192622	1	1	1
594	15	D	59	D	35	17.7	0.01	5	1	0	1	1	1	1	3	0	0.593172	0.80603	1	0	0
595	15	D	47	D	35	9	0.74	5	0	0	1	1	1	1	2	1	0.593172	0.552315	1	1	0
596	7	B	37	C	29	5.88	0.16	8	1	0	0	1	0	0	0	0	0.182597	0.397417	0	0	0
597	5	B	10	A	38	9.66	2.61	8	0	1	1	0	0	1	2	4	0.158908	0.0974167	1	1	0
598	1	A	2	A	33	6.18	2.61	18	0	0	0	0	0	1	0	4	0.037953	0.044815	1	1	1
599	13	D	47	D	38	9.07	0.94	20	0	1	1	1	0	1	2	1	0.516867	0.552315	1	1	1
600	1	A	3	A	30	6.51	3.27	13	0	0	0	0	0	0	1	4	0.037953	0.0474968	0	0	0
601	6	B	35	C	41	8.49	1.46	5	0	1	0	0	1	2	1	2	0.175564	0.358729	1	0	0
602	1	A	2	A	31	6.41	2.46	9	0	0	0	0	0	1	0	4	0.037953	0.044815	1	1	1
603	3	A	28	B	26	10	1.36	10	0	0	1	0	0	0	2	2	0.0867023	0.235763	0	0	0
604	1	A	1	A	30	4.39	10.41	17	0	0	0	0	0	0	0	4	0.037953	0.0260672	0	0	0
605	15	D	59	D	32	23.3	0.12	1	1	0	1	1	1	1	3	0	0.593172	0.80603	0	0	0
606	6	B	7	A	37	7.77	2.76	6	0	1	0	0	1	1	1	4	0.175564	0.0803848	0	0	0
607	3	A	28	B	28	8.61	1.49	12	0	0	1	0	0	0	2	2	0.0867023	0.235763	1	1	1
608	14	D	42	C	36	7.16	0.66	3	0	1	0	1	1	1	1	1	0.546656	0.499791	0	0	0
609	3	A	10	A	35	8.7	2.18	12	0	0	1	0	0	1	2	4	0.0867023	0.0974167	1	1	1
610	2	A	2	A	36	2.99	3.42	11	0	1	0	0	0	1	0	4	0.0727963	0.044815	1	1	0
611	3	A	6	A	28	8.53	2.04	9	0	0	1	0	0	0	2	4	0.0867023	0.0579999	0	0	0
612	12	C	37	C	29	6.1	0.06	2	1	0	0	1	1	0	0	0	0.377296	0.397417	0	0	0
613	3	A	28	B	30	9.34	1.27	13	0	0	1	0	0	0	2	2	0.0867023	0.235763	1	0	0
614	1	A	3	A	30	7.39	4.18	17	0	0	0	0	0	0	1	4	0.037953	0.0474968	1	1	1
615	16	D	60	D	41	14.1	0.21	7	1	1	1	1	1	2	3	0	0.743702	0.841462	0	0	0
616	1	A	1	A	30	3.56	2.54	14	0	0	0	0	0	0	0	4	0.037953	0.0260672	0	0	0
617	1	A	1	A	27	5.5	9.58	11	0	0	0	0	0	0	0	4	0.037953	0.0260672	1	1	1
618	1	A	3	A	27	7.23	6.9	9	0	0	0	0	0	0	1	4	0.037953	0.0474968	1	0	0
619	1	A	2	A	34	5.01	3.97	10	0	0	0	0	0	1	0	4	0.037953	0.044815	1	0	0
620	1	A	3	A	30	7.76	3.27	12	0	0	0	0	0	0	1	4	0.037953	0.0474968	1	1	1
621	14	D	53	D	40	8.43	0.36	2	1	1	0	1	1	1	1	0	0.546656	0.682935	1	0	0
622	14	D	42	C	39	8.23	0.73	3	0	1	0	1	1	1	1	1	0.546656	0.499791	0	0	0
623	1	A	21	B	31	5.56	1.23	8	0	0	0	0	0	1	0	2	0.037953	0.190333	1	1	1
624	1	A	2	A	31	5.37	2.37	9	0	0	0	0	0	1	0	4	0.037953	0.044815	1	0	0
625	1	A	9	A	35	6.24	1.55	16	0	0	0	0	0	1	0	3	0.037953	0.0939644	1	0	0
626	2	A	7	A	39	6.84	2.75	8	0	1	0	0	0	1	1	4	0.0727963	0.0803848	1	0	0
627	1	A	3	A	26	7.18	4.17	16	0	0	0	0	0	0	1	4	0.037953	0.0474968	0	0	0
628	7	B	27	B	30	5.75	0.62	9	0	0	0	1	0	0	0	1	0.182597	0.234267	0	0	0
629	3	A	6	A	30	9.29	3.22	13	0	0	1	0	0	0	2	4	0.0867023	0.0579999	1	0	0
630	1	A	2	A	33	4.91	3.75	8	0	0	0	0	0	1	0	4	0.037953	0.044815	0	0	0
631	1	A	3	A	23	7.39	5.59	11	0	0	0	0	0	0	1	4	0.037953	0.0474968	0	0	0
632	1	A	21	B	34	6.06	1.33	11	0	0	0	0	0	1	0	2	0.037953	0.190333	1	1	1
633	16	D	52	D	39	12.3	0.64	2	1	1	1	1	1	1	3	1	0.743702	0.658426	1	0	0
634	1	A	4	A	28	5.26	1.51	9	0	0	0	0	0	0	0	3	0.037953	0.055858	1	0	0
635	12	C	37	C	29	3.99	0.16	2	1	0	0	1	1	0	0	0	0.377296	0.397417	0	0	0
636	6	B	7	A	38	7.45	2.26	6	0	1	0	0	1	1	1	4	0.175564	0.0803848	1	0	0
637	2	A	2	A	37	5.91	4.41	12	0	1	0	0	0	1	0	4	0.0727963	0.044815	1	0	0
638	1	A	7	A	32	6.6	5.22	13	0	0	0	0	0	1	1	4	0.037953	0.0803848	0	0	0
639	6	B	30	C	39	8.29	1.43	7	0	1	0	0	1	1	1	2	0.175564	0.304573	1	0	0
640	16	D	34	C	38	9.45	1.07	4	0	1	1	1	1	1	2	2	0.743702	0.350977	0	0	0
641	3	A	6	A	30	8.61	2.42	14	0	0	1	0	0	0	2	4	0.0867023	0.0579999	1	1	1
642	12	C	14	B	29	5.05	1.02	6	1	0	0	1	1	0	0	2	0.377296	0.118246	1	0	0
643	1	A	7	A	33	6.9	4	10	0	0	0	0	0	1	1	4	0.037953	0.0803848	1	1	1
644	6	B	2	A	39	5.53	2.73	7	0	1	0	0	1	1	0	4	0.175564	0.044815	0	0	0
645	4	A	21	B	33	5.44	1.4	7	0	0	0	0	1	1	0	2	0.0966594	0.190333	1	1	1
646	2	A	7	A	37	8.03	3.28	10	0	1	0	0	0	1	1	4	0.0727963	0.0803848	1	0	0
647	12	C	46	D	28	6.68	0.23	6	0	0	0	1	1	0	1	0	0.377296	0.551317	1	1	1
648	9	C	21	B	38	3.21	1.01	9	0	1	0	1	0	1	0	2	0.307754	0.190333	0	0	0
649	1	A	7	A	31	6.68	4.51	13	0	0	0	0	0	1	1	4	0.037953	0.0803848	1	0	0
650	2	A	7	A	36	7.19	9.49	21	0	1	0	0	0	1	1	4	0.0727963	0.0803848	0	0	0
651	12	C	36	C	27	7.73	0.62	5	0	0	0	1	1	0	1	1	0.377296	0.363053	0	0	0
652	4	A	1	A	27	5.83	3.77	6	0	0	0	0	1	0	0	4	0.0966594	0.0260672	1	1	1
653	3	A	6	A	24	9.27	4.23	14	0	0	1	0	0	0	2	4	0.0867023	0.0579999	0	0	0
654	1	A	21	B	35	5.62	1.48	8	0	0	0	0	0	1	0	2	0.037953	0.190333	1	0	0
655	1	A	2	A	31	5.24	3.71	14	0	0	0	0	0	1	0	4	0.037953	0.044815	1	1	1
656	16	D	60	D	43	13.3	0.41	5	1	1	1	1	1	2	3	0	0.743702	0.841462	1	0	0
657	1	A	1	A	29	6.17	8.07	24	0	0	0	0	0	0	0	4	0.037953	0.0260672	1	1	1
658	1	A	2	A	34	6.42	7.37	9	0	0	0	0	0	1	0	4	0.037953	0.044815	1	0	0
659	2	A	2	A	39	5.71	2.06	8	0	1	0	0	0	1	0	4	0.0727963	0.044815	0	0	0
660	14	D	42	C	36	7.91	0.87	7	0	1	0	1	1	1	1	1	0.546656	0.499791	1	0	0
661	1	A	1	A	28	4.66	4.04	15	0	0	0	0	0	0	0	4	0.037953	0.0260672	1	0	0
662	1	A	21	B	34	3.45	1.22	14	0	0	0	0	0	1	0	2	0.037953	0.190333	1	0	0
663	1	A	1	A	30	5.73	9.62	15	0	0	0	0	0	0	0	4	0.037953	0.0260672	0	0	0
664	15	D	52	D	32	13.2	0.81	1	1	0	1	1	1	1	3	1	0.593172	0.658426	1	0	0
665	7	B	27	B	30	3.98	0.9	13	0	0	0	1	0	0	0	1	0.182597	0.234267	1	1	1
666	4	A	1	A	29	5.31	3.82	6	1	0	0	0	1	0	0	4	0.0966594	0.0260672	1	1	1
667	11	C	52	D	33	19.2	0.53	8	1	0	1	1	0	1	3	1	0.349619	0.658426	1	0	0
668	3	A	10	A	33	8.8	2.28	8	0	0	1	0	0	1	2	4	0.0867023	0.0974167	1	1	1
669	10	C	34	C	36	8.62	1.28	6	0	1	1	0	1	1	2	2	0.338819	0.350977	0	0	0
670	15	D	59	D	35	21	0.49	4	0	0	1	1	1	1	3	0	0.593172	0.80603	1	0	0
671	3	A	6	A	30	10.45	4.43	14	0	0	1	0	0	0	2	4	0.0867023	0.0579999	1	1	1
672	2	A	2	A	36	3.44	3.42	14	0	1	0	0	0	1	0	4	0.0727963	0.044815	0	0	0
673	1	A	3	A	30	6.99	2.44	17	0	0	0	0	0	0	1	4	0.037953	0.0474968	0	0	0
674	1	A	2	A	34	5.98	5.1	14	0	0	0	0	0	1	0	4	0.037953	0.044815	0	0	0
675	12	C	53	D	35	7.73	0.44	4	1	0	0	1	1	1	1	0	0.377296	0.682935	1	1	1
676	1	A	2	A	35	3.48	2.62	9	0	0	0	0	0	1	0	4	0.037953	0.044815	1	1	1
677	1	A	2	A	35	5.73	2.75	13	0	0	0	0	0	1	0	4	0.037953	0.044815	1	0	0
678	1	A	1	A	28	5.14	5.66	16	0	0	0	0	0	0	0	4	0.037953	0.0260672	0	0	0
679	16	D	47	D	36	9.9	0.88	6	0	1	1	1	1	1	2	1	0.743702	0.552315	0	0	0
680	12	C	46	D	30	6.69	0.34	5	1	0	0	1	1	0	1	0	0.377296	0.551317	0	0	0
681	16	D	55	D	44	14	0.52	5	0	1	1	1	1	2	3	1	0.743702	0.711159	1	0	0
682	1	A	3	A	29	7.88	2.14	9	0	0	0	0	0	0	1	4	0.037953	0.0474968	1	1	1
683	1	A	2	A	34	6.19	4.21	18	0	0	0	0	0	1	0	4	0.037953	0.044815	0	0	0
684	2	A	7	A	40	7.58	3	10	0	1	0	0	0	1	1	4	0.0727963	0.0803848	1	0	0
685	12	C	27	B	28	5.99	0.9	4	1	0	0	1	1	0	0	1	0.377296	0.234267	0	0	0
686	1	A	2	A	33	6.25	2.31	9	0	0	0	0	0	1	0	4	0.037953	0.044815	1	0	0
687	4	A	18	B	34	7.21	1.87	3	0	0	0	0	1	1	1	3	0.0966594	0.161931	1	0	0
688	7	B	27	B	29	4.82	0.93	10	0	0	0	1	0	0	0	1	0.182597	0.234267	1	0	0
689	1	A	1	A	27	6.43	3.9	16	0	0	0	0	0	0	0	4	0.037953	0.0260672	1	1	1
690	1	A	1	A	29	5.67	2.4	8	0	0	0	0	0	0	0	4	0.037953	0.0260672	1	0	0
691	4	A	1	A	30	5.95	3.76	5	0	0	0	0	1	0	0	4	0.0966594	0.0260672	1	1	1
692	1	A	1	A	28	5.58	2.71	10	0	0	0	0	0	0	0	4	0.037953	0.0260672	1	0	0
693	1	A	1	A	29	6.16	2.68	9	0	0	0	0	0	0	0	4	0.037953	0.0260672	1	1	1
694	2	A	18	B	37	7	1.76	12	0	1	0	0	0	1	1	3	0.0727963	0.161931	0	0	0
695	16	D	56	D	40	9.62	0.35	5	1	1	1	1	1	1	2	0	0.743702	0.726743	0	0	0
696	1	A	1	A	26	6.35	6.36	26	0	0	0	0	0	0	0	4	0.037953	0.0260672	1	0	0
697	1	A	2	A	31	4.26	2.07	13	0	0	0	0	0	1	0	4	0.037953	0.044815	1	0	0
698	3	A	10	A	32	9.36	2.01	11	0	0	1	0	0	1	2	4	0.0867023	0.0974167	1	0	0
699	1	A	1	A	26	3.45	2.84	10	0	0	0	0	0	0	0	4	0.037953	0.0260672	1	1	1
700	14	D	45	D	39	1	0.48	1	0	1	0	1	1	1	0	0	0.546656	0.536202	1	0	0
701	11	C	52	D	35	13.6	0.56	10	0	0	1	1	0	1	3	1	0.349619	0.658426	1	0	0
702	13	D	56	D	38	8.77	0.06	8	1	1	1	1	0	1	2	0	0.516867	0.726743	0	0	0
703	1	A	4	A	26	4.79	1.97	11	0	0	0	0	0	0	0	3	0.037953	0.055858	1	1	1
704	6	B	2	A	40	4.04	3.19	4	0	1	0	0	1	1	0	4	0.175564	0.044815	1	1	1
705	12	C	24	B	29	8.35	1.02	6	0	0	0	1	1	0	1	2	0.377296	0.1999	1	1	1
706	1	A	1	A	30	5.36	11.74	17	0	0	0	0	0	0	0	4	0.037953	0.0260672	0	0	0
707	5	B	22	B	37	9.45	1.59	10	0	1	1	0	0	1	2	3	0.158908	0.192622	1	0	0
708	8	B	17	B	34	12.1	2.6	7	0	0	1	0	1	1	3	4	0.204766	0.144303	1	1	1
709	3	A	10	A	33	9.84	2.88	8	0	0	1	0	0	1	2	4	0.0867023	0.0974167	0	0	0
710	2	A	2	A	39	5.52	5.02	11	0	1	0	0	0	1	0	4	0.0727963	0.044815	0	0	0
711	1	A	7	A	35	7.99	5.63	19	0	0	0	0	0	1	1	4	0.037953	0.0803848	0	0	0
712	1	A	2	A	31	3.94	2.93	13	0	0	0	0	0	1	0	4	0.037953	0.044815	0	0	0
713	12	C	24	B	30	7.94	1	7	0	0	0	1	1	0	1	2	0.377296	0.1999	1	1	1
714	3	A	6	A	30	8.75	2.11	11	0	0	1	0	0	0	2	4	0.0867023	0.0579999	0	0	0
715	1	A	2	A	33	4.72	3.77	13	0	0	0	0	0	1	0	4	0.037953	0.044815	0	0	0
716	6	B	2	A	38	5.49	4.72	6	0	1	0	0	1	1	0	4	0.175564	0.044815	1	1	1
717	2	A	7	A	39	6.9	2.26	13	0	1	0	0	0	1	1	4	0.0727963	0.0803848	0	0	0
718	3	A	17	B	32	11.4	2.1	15	0	0	1	0	0	1	3	4	0.0867023	0.144303	0	0	0
719	16	D	41	C	37	12.9	1.11	6	0	1	1	1	1	1	3	2	0.743702	0.457977	1	1	1
720	16	D	60	D	41	13.1	0.42	3	0	1	1	1	1	2	3	0	0.743702	0.841462	0	0	0
721	1	A	1	A	22	3.7	5.3	24	0	0	0	0	0	0	0	4	0.037953	0.0260672	1	0	0
722	1	A	2	A	33	4.75	2.5	12	1	0	0	0	0	1	0	4	0.037953	0.044815	1	0	0
723	12	C	42	C	34	6.59	0.67	2	0	0	0	1	1	1	1	1	0.377296	0.499791	1	0	0
724	2	A	21	B	37	5.45	1.25	12	0	1	0	0	0	1	0	2	0.0727963	0.190333	1	0	0
725	16	D	52	D	39	11.6	0.64	6	1	1	1	1	1	1	3	1	0.743702	0.658426	1	0	0
726	2	A	18	B	36	8.13	1.78	8	0	1	0	0	0	1	1	3	0.0727963	0.161931	1	0	0
727	1	A	7	A	35	7.36	3.14	17	0	0	0	0	0	1	1	4	0.037953	0.0803848	0	0	0
728	6	B	26	B	41	5.61	1.39	5	0	1	0	0	1	2	0	2	0.175564	0.230921	1	0	0
729	8	B	28	B	29	8.66	1.15	7	0	0	1	0	1	0	2	2	0.204766	0.235763	0	0	0
730	4	A	24	B	28	7.84	1.2	6	0	0	0	0	1	0	1	2	0.0966594	0.1999	0	0	0
731	1	A	1	A	29	6.49	4.86	16	0	0	0	0	0	0	0	4	0.037953	0.0260672	0	0	0
732	14	D	42	C	39	7.57	0.69	4	1	1	0	1	1	1	1	1	0.546656	0.499791	1	0	0
733	1	A	4	A	27	2.55	1.53	13	1	0	0	0	0	0	0	3	0.037953	0.055858	0	0	0
734	1	A	1	A	24	6	2.75	10	0	0	0	0	0	0	0	4	0.037953	0.0260672	1	0	0
735	2	A	18	B	36	7.03	1.57	9	0	1	0	0	0	1	1	3	0.0727963	0.161931	1	0	0
736	3	A	6	A	28	9.02	2.35	11	0	0	1	0	0	0	2	4	0.0867023	0.0579999	1	0	0
737	1	A	21	B	33	6.21	1.39	9	0	0	0	0	0	1	0	2	0.037953	0.190333	0	0	0
738	14	D	48	D	42	6.63	0.69	4	1	1	0	1	1	2	1	1	0.546656	0.560673	0	0	0
739	1	A	1	A	28	5.7	3.05	10	0	0	0	0	0	0	0	4	0.037953	0.0260672	0	0	0
740	16	D	60	D	45	11.7	0.41	7	0	1	1	1	1	2	3	0	0.743702	0.841462	0	0	0
741	1	A	2	A	33	5.89	5.37	19	1	0	0	0	0	1	0	4	0.037953	0.044815	1	1	1
742	2	A	9	A	37	1.01	1.59	10	0	1	0	0	0	1	0	3	0.0727963	0.0939644	1	0	0
743	1	A	1	A	26	3.98	10.23	12	0	0	0	0	0	0	0	4	0.037953	0.0260672	0	0	0
744	1	A	14	B	30	5.68	1.41	11	0	0	0	0	0	0	0	2	0.037953	0.118246	1	1	1
745	4	A	4	A	30	3.55	1.61	7	0	0	0	0	1	0	0	3	0.0966594	0.055858	1	0	0
746	1	A	1	A	27	6.09	3.41	14	0	0	0	0	0	0	0	4	0.037953	0.0260672	0	0	0
747	1	A	2	A	32	5.94	14.64	20	0	0	0	0	0	1	0	4	0.037953	0.044815	0	0	0
748	1	A	2	A	32	6.35	5.18	22	0	0	0	0	0	1	0	4	0.037953	0.044815	0	0	0
749	1	A	1	A	24	6.3	2.71	12	0	0	0	0	0	0	0	4	0.037953	0.0260672	1	0	0
750	1	A	7	A	33	7.64	2.9	12	0	0	0	0	0	1	1	4	0.037953	0.0803848	1	0	0
751	1	A	11	A	30	7.18	1.82	18	0	0	0	0	0	0	1	3	0.037953	0.0992817	1	0	0
752	16	D	58	D	41	10.4	0.48	3	0	1	1	1	1	2	2	0	0.743702	0.772572	1	0	0
753	9	C	38	C	43	3.01	0.65	8	0	1	0	1	0	2	0	1	0.307754	0.406527	1	0	0
754	1	A	4	A	25	3.98	1.66	9	0	0	0	0	0	0	0	3	0.037953	0.055858	0	0	0
755	1	A	2	A	35	6.06	3.27	11	0	0	0	0	0	1	0	4	0.037953	0.044815	0	0	0
756	7	B	33	C	32	3.78	0.65	9	0	0	0	1	0	1	0	1	0.182597	0.349084	0	0	0
757	1	A	7	A	35	7.92	3.07	13	0	0	0	0	0	1	1	4	0.037953	0.0803848	1	0	0
758	16	D	59	D	37	10.8	0.08	2	0	1	1	1	1	1	3	0	0.743702	0.80603	0	0	0
759	1	A	3	A	24	7.06	4.51	24	0	0	0	0	0	0	1	4	0.037953	0.0474968	1	1	0
760	7	B	42	C	33	8.19	0.92	9	0	0	0	1	0	1	1	1	0.182597	0.499791	1	0	0
761	1	A	1	A	30	3.88	13.35	32	0	0	0	0	0	0	0	4	0.037953	0.0260672	0	0	0
762	7	B	53	D	31	6.91	0.46	10	0	0	0	1	0	1	1	0	0.182597	0.682935	0	0	0
763	1	A	7	A	33	7.01	10.35	18	0	0	0	0	0	1	1	4	0.037953	0.0803848	0	0	0
764	1	A	9	A	32	3.82	1.57	13	0	0	0	0	0	1	0	3	0.037953	0.0939644	0	0	0
765	3	A	17	B	35	11.2	8.58	11	0	0	1	0	0	1	3	4	0.0867023	0.144303	1	0	0
766	1	A	1	A	29	5.11	2.98	11	0	0	0	0	0	0	0	4	0.037953	0.0260672	1	1	1
767	1	A	30	C	35	7.39	1.16	10	0	0	0	0	0	1	1	2	0.037953	0.304573	1	0	0
768	1	A	4	A	28	6.25	1.8	8	0	0	0	0	0	0	0	3	0.037953	0.055858	1	0	0
769	16	D	59	D	40	10.88	0.27	2	1	1	1	1	1	1	3	0	0.743702	0.80603	0	0	0
770	16	D	51	D	42	10.4	0.72	5	0	1	1	1	1	2	2	1	0.743702	0.61177	1	1	0
771	6	B	5	A	42	6.48	2.29	4	0	1	0	0	1	2	0	4	0.175564	0.0565386	0	0	0
772	2	A	2	A	38	3.68	3.6	10	0	1	0	0	0	1	0	4	0.0727963	0.044815	1	0	0
773	7	B	30	C	34	7.59	1.05	10	0	0	0	1	0	1	1	2	0.182597	0.304573	1	1	1
774	1	A	7	A	31	8.3	9.97	19	0	0	0	0	0	1	1	4	0.037953	0.0803848	1	1	1
775	15	D	59	D	33	21.6	0.46	4	1	0	1	1	1	1	3	0	0.593172	0.80603	0	0	0
776	1	A	3	A	26	7.34	4.44	10	0	0	0	0	0	0	1	4	0.037953	0.0474968	1	1	1
777	16	D	60	D	43	10.67	0.38	5	1	1	1	1	1	2	3	0	0.743702	0.841462	1	0	0
778	1	A	1	A	25	4.69	2.4	13	0	0	0	0	0	0	0	4	0.037953	0.0260672	1	0	0
779	1	A	1	A	25	5.53	6.81	24	0	0	0	0	0	0	0	4	0.037953	0.0260672	1	1	1
780	1	A	2	A	35	5.25	6.25	10	0	0	0	0	0	1	0	4	0.037953	0.044815	1	0	0
781	1	A	2	A	31	2.94	7.04	12	0	0	0	0	0	1	0	4	0.037953	0.044815	0	0	0
782	1	A	1	A	30	6.35	4.35	12	0	0	0	0	0	0	0	4	0.037953	0.0260672	1	0	0
783	16	D	55	D	41	11.1	0.7	5	1	1	1	1	1	2	3	1	0.743702	0.711159	1	0	0
784	4	A	3	A	29	6.78	2.14	5	0	0	0	0	1	0	1	4	0.0966594	0.0474968	1	0	0
785	7	B	14	B	30	6.04	1	12	0	0	0	1	0	0	0	2	0.182597	0.118246	1	0	0
786	15	D	54	D	30	19.4	0.01	6	1	0	1	1	1	0	3	0	0.593172	0.703312	1	1	1
787	8	B	34	C	32	9.03	1.17	4	0	0	1	0	1	1	2	2	0.204766	0.350977	1	0	0
788	4	A	21	B	33	4.4	1.34	4	1	0	0	0	1	1	0	2	0.0966594	0.190333	0	0	0
789	1	A	2	A	32	2.48	5.31	24	0	0	0	0	0	1	0	4	0.037953	0.044815	0	0	0
790	1	A	9	A	32	5.52	1.8	12	0	0	0	0	0	1	0	3	0.037953	0.0939644	1	0	0
791	1	A	1	A	27	5.48	2.93	11	0	0	0	0	0	0	0	4	0.037953	0.0260672	1	1	1
792	1	A	1	A	28	5.42	10.95	20	0	0	0	0	0	0	0	4	0.037953	0.0260672	0	0	0
793	1	A	7	A	32	7.83	2.95	8	0	0	0	0	0	1	1	4	0.037953	0.0803848	1	1	0
794	9	C	21	B	37	6.24	1.12	8	0	1	0	1	0	1	0	2	0.307754	0.190333	1	0	0
795	1	A	2	A	33	5.43	3.41	12	0	0	0	0	0	1	0	4	0.037953	0.044815	1	1	0
796	1	A	2	A	31	3.73	3.28	16	0	0	0	0	0	1	0	4	0.037953	0.044815	1	0	0
797	14	D	33	C	36	4.64	0.91	7	0	1	0	1	1	1	0	1	0.546656	0.349084	1	0	0
798	7	B	36	C	30	6.84	0.79	8	0	0	0	1	0	0	1	1	0.182597	0.363053	1	0	0
799	1	A	3	A	26	7.81	4.42	22	0	0	0	0	0	0	1	4	0.037953	0.0474968	1	1	0
800	1	A	3	A	30	7.12	2.74	15	0	0	0	0	0	0	1	4	0.037953	0.0474968	0	0	0
801	1	A	1	A	23	5.36	7.4	16	0	0	0	0	0	0	0	4	0.037953	0.0260672	0	0	0
802	2	A	2	A	36	6.44	4.34	18	0	1	0	0	0	1	0	4	0.0727963	0.044815	1	0	0
803	1	A	7	A	31	7.42	3.57	11	0	0	0	0	0	1	1	4	0.037953	0.0803848	1	1	1
804	12	C	36	C	26	8.31	0.93	3	1	0	0	1	1	0	1	1	0.377296	0.363053	1	0	0
805	10	C	34	C	40	9.88	1.47	4	1	1	1	0	1	1	2	2	0.338819	0.350977	0	0	0
806	1	A	2	A	34	4.48	4.1	24	0	0	0	0	0	1	0	4	0.037953	0.044815	1	1	1
807	1	A	3	A	28	8.3	2.68	19	0	0	0	0	0	0	1	4	0.037953	0.0474968	1	1	1
808	1	A	3	A	30	6.82	3.42	11	0	0	0	0	0	0	1	4	0.037953	0.0474968	0	0	0
809	1	A	2	A	32	6.46	11.28	11	0	0	0	0	0	1	0	4	0.037953	0.044815	1	1	1
810	8	B	41	C	31	12.8	1.23	7	0	0	1	0	1	1	3	2	0.204766	0.457977	1	0	0
811	15	D	56	D	32	8.65	0.45	6	0	0	1	1	1	1	2	0	0.593172	0.726743	0	0	0
812	1	A	21	B	33	5.67	1.33	12	0	0	0	0	0	1	0	2	0.037953	0.190333	1	1	1
813	1	A	3	A	27	6.66	8.65	13	0	0	0	0	0	0	1	4	0.037953	0.0474968	0	0	0
814	12	C	42	C	34	7.71	0.72	7	1	0	0	1	1	1	1	1	0.377296	0.499791	1	0	0
815	14	D	48	D	42	8.34	0.5	3	1	1	0	1	1	2	1	1	0.546656	0.560673	0	0	0
816	4	A	3	A	30	7.78	2.51	7	0	0	0	0	1	0	1	4	0.0966594	0.0474968	0	0	0
817	1	A	7	A	33	8.35	2.05	11	0	0	0	0	0	1	1	4	0.037953	0.0803848	0	0	0
818	8	B	32	C	23	11	1.45	6	1	0	1	0	1	0	3	2	0.204766	0.325241	0	0	0
819	1	A	7	A	34	6.52	4.72	10	0	0	0	0	0	1	1	4	0.037953	0.0803848	1	0	0
820	14	D	30	C	39	7.25	1.01	5	0	1	0	1	1	1	1	2	0.546656	0.304573	1	0	0
821	6	B	30	C	38	7.43	1.42	6	0	1	0	0	1	1	1	2	0.175564	0.304573	0	0	0
822	3	A	6	A	30	9.56	2.83	12	0	0	1	0	0	0	2	4	0.0867023	0.0579999	0	0	0
823	1	A	3	A	30	7.1	5.85	12	0	0	0	0	0	0	1	4	0.037953	0.0474968	1	1	1
824	1	A	1	A	29	4.66	6.05	16	0	0	0	0	0	0	0	4	0.037953	0.0260672	0	0	0
825	1	A	7	A	33	7.12	5.14	22	0	0	0	0	0	1	1	4	0.037953	0.0803848	1	0	0
826	14	D	45	D	38	3.82	0.15	2	1	1	0	1	1	1	0	0	0.546656	0.536202	1	1	1
827	6	B	2	A	40	4.5	2.67	4	0	1	0	0	1	1	0	4	0.175564	0.044815	0	0	0
828	6	B	5	A	43	5.3	3.65	4	0	1	0	0	1	2	0	4	0.175564	0.0565386	1	0	0
829	1	A	2	A	31	5.81	3.49	12	0	0	0	0	0	1	0	4	0.037953	0.044815	1	0	0
830	14	D	42	C	37	7.11	0.66	7	0	1	0	1	1	1	1	1	0.546656	0.499791	1	1	0
831	1	A	4	A	30	6.47	1.61	10	0	0	0	0	0	0	0	3	0.037953	0.055858	0	0	0
832	9	C	42	C	40	7.52	0.68	8	0	1	0	1	0	1	1	1	0.307754	0.499791	1	0	0
833	4	A	3	A	29	7.27	2.35	4	0	0	0	0	1	0	1	4	0.0966594	0.0474968	1	1	1
834	2	A	21	B	39	5.46	1.35	8	0	1	0	0	0	1	0	2	0.0727963	0.190333	1	0	0
835	16	D	60	D	41	10.9	0.24	1	1	1	1	1	1	2	3	0	0.743702	0.841462	0	0	0
836	10	C	34	C	37	9.9	1.28	5	0	1	1	0	1	1	2	2	0.338819	0.350977	1	0	0
837	15	D	59	D	34	13.49	0.31	3	1	0	1	1	1	1	3	0	0.593172	0.80603	1	0	0
838	7	B	36	C	26	7.57	0.67	13	0	0	0	1	0	0	1	1	0.182597	0.363053	1	1	1
839	1	A	2	A	34	3.49	2.91	14	0	0	0	0	0	1	0	4	0.037953	0.044815	1	1	0
840	3	A	17	B	32	11.6	5.08	10	0	0	1	0	0	1	3	4	0.0867023	0.144303	1	0	0
841	2	A	2	A	37	5.86	3.7	15	0	1	0	0	0	1	0	4	0.0727963	0.044815	0	0	0
842	1	A	1	A	27	6.06	6.56	12	0	0	0	0	0	0	0	4	0.037953	0.0260672	1	0	0
843	1	A	1	A	29	5.63	4.87	16	0	0	0	0	0	0	0	4	0.037953	0.0260672	0	0	0
844	1	A	1	A	30	2.17	3.95	18	0	0	0	0	0	0	0	4	0.037953	0.0260672	1	0	0
845	1	A	7	A	33	7.55	3.35	15	0	0	0	0	0	1	1	4	0.037953	0.0803848	1	0	0
846	1	A	2	A	34	5.26	5.25	20	0	0	0	0	0	1	0	4	0.037953	0.044815	0	0	0
847	1	A	7	A	31	7.16	4.25	14	0	0	0	0	0	1	1	4	0.037953	0.0803848	1	0	0
848	3	A	28	B	30	9.53	1.3	16	0	0	1	0	0	0	2	2	0.0867023	0.235763	1	1	1
849	1	A	7	A	31	7.09	2.87	20	0	0	0	0	0	1	1	4	0.037953	0.0803848	0	0	0
850	1	A	9	A	34	5.81	1.52	10	0	0	0	0	0	1	0	3	0.037953	0.0939644	1	0	0
851	1	A	7	A	33	7.69	5.94	15	0	0	0	0	0	1	1	4	0.037953	0.0803848	1	1	0
852	3	A	6	A	28	9.9	4.44	12	0	0	1	0	0	0	2	4	0.0867023	0.0579999	1	0	0
853	1	A	1	A	30	6.13	3.79	24	0	0	0	0	0	0	0	4	0.037953	0.0260672	1	0	0
854	1	A	24	B	27	6.99	1.34	10	0	0	0	0	0	0	1	2	0.037953	0.1999	0	0	0
855	1	A	1	A	29	5.29	4.04	20	0	0	0	0	0	0	0	4	0.037953	0.0260672	1	0	0
856	16	D	51	D	43	9.19	0.98	5	0	1	1	1	1	2	2	1	0.743702	0.61177	1	0	0
857	3	A	6	A	26	8.66	3.64	9	0	0	1	0	0	0	2	4	0.0867023	0.0579999	1	1	1
858	15	D	47	D	34	9.25	0.52	1	1	0	1	1	1	1	2	1	0.593172	0.552315	0	0	0
859	14	D	53	D	40	8.19	0.39	4	1	1	0	1	1	1	1	0	0.546656	0.682935	1	0	0
860	16	D	59	D	38	19.5	0.3	5	1	1	1	1	1	1	3	0	0.743702	0.80603	1	1	1
861	1	A	2	A	34	6.03	2.62	12	0	0	0	0	0	1	0	4	0.037953	0.044815	1	0	0
862	1	A	18	B	33	7.04	1.99	11	0	0	0	0	0	1	1	3	0.037953	0.161931	1	0	0
863	1	A	1	A	30	6.24	4.54	15	0	0	0	0	0	0	0	4	0.037953	0.0260672	1	1	1
864	14	D	35	C	42	6.93	1.06	6	0	1	0	1	1	2	1	2	0.546656	0.358729	1	0	0
865	8	B	29	B	31	11.6	1.57	6	0	0	1	0	1	1	3	3	0.204766	0.271544	1	0	0
866	1	A	1	A	28	5.72	21.82	22	0	0	0	0	0	0	0	4	0.037953	0.0260672	1	0	0
867	4	A	18	B	35	6.71	1.63	5	0	0	0	0	1	1	1	3	0.0966594	0.161931	1	0	0
868	1	A	2	A	33	6.39	2.59	11	0	0	0	0	0	1	0	4	0.037953	0.044815	0	0	0
869	16	D	56	D	37	8.77	0.25	3	1	1	1	1	1	1	2	0	0.743702	0.726743	0	0	0
870	16	D	60	D	45	13.1	0.03	3	1	1	1	1	1	2	3	0	0.743702	0.841462	0	0	0
871	9	C	21	B	40	6.23	1.04	9	0	1	0	1	0	1	0	2	0.307754	0.190333	1	0	0
872	1	A	2	A	31	5.12	6.78	20	0	0	0	0	0	1	0	4	0.037953	0.044815	0	0	0
873	16	D	60	D	44	10.8	0.37	2	0	1	1	1	1	2	3	0	0.743702	0.841462	1	1	0
874	4	A	2	A	35	6.38	3.05	6	0	0	0	0	1	1	0	4	0.0966594	0.044815	0	0	0
875	16	D	56	D	37	10.1	0.35	7	0	1	1	1	1	1	2	0	0.743702	0.726743	1	0	0
876	1	A	7	A	32	7.94	4.22	16	0	0	0	0	0	1	1	4	0.037953	0.0803848	1	1	1
877	2	A	7	A	36	6.56	2.39	12	0	1	0	0	0	1	1	4	0.0727963	0.0803848	0	0	0
878	9	C	33	C	39	6.24	0.76	8	1	1	0	1	0	1	0	1	0.307754	0.349084	0	0	0
879	1	A	3	A	25	8.44	2.05	13	0	0	0	0	0	0	1	4	0.037953	0.0474968	1	1	1
880	3	A	10	A	32	9.6	2.08	8	0	0	1	0	0	1	2	4	0.0867023	0.0974167	1	1	1
881	1	A	11	A	30	6.86	1.76	11	0	0	0	0	0	0	1	3	0.037953	0.0992817	1	0	0
882	4	A	4	A	30	5.81	1.61	5	0	0	0	0	1	0	0	3	0.0966594	0.055858	1	1	1
883	1	A	1	A	28	3.24	11.34	14	0	0	0	0	0	0	0	4	0.037953	0.0260672	0	0	0
884	12	C	42	C	33	7.27	0.53	6	0	0	0	1	1	1	1	1	0.377296	0.499791	1	1	1
885	7	B	42	C	35	7.82	0.92	11	0	0	0	1	0	1	1	1	0.182597	0.499791	0	0	0
886	8	B	6	A	28	8.79	2.04	4	0	0	1	0	1	0	2	4	0.204766	0.0579999	0	0	0
887	1	A	1	A	30	4.28	4.96	11	0	0	0	0	0	0	0	4	0.037953	0.0260672	0	0	0
888	1	A	2	A	34	4.69	4.67	10	0	0	0	0	0	1	0	4	0.037953	0.044815	1	1	0
889	15	D	59	D	32	12.8	0.31	1	1	0	1	1	1	1	3	0	0.593172	0.80603	0	0	0
890	14	D	42	C	36	7.99	0.58	3	0	1	0	1	1	1	1	1	0.546656	0.499791	1	0	0
891	1	A	2	A	34	6.21	11.15	24	0	0	0	0	0	1	0	4	0.037953	0.044815	0	0	0
892	16	D	56	D	38	9.42	0.08	3	1	1	1	1	1	1	2	0	0.743702	0.726743	1	0	0
893	2	A	2	A	38	3.95	3.6	18	0	1	0	0	0	1	0	4	0.0727963	0.044815	1	0	0
894	1	A	2	A	32	5.81	4.61	18	0	0	0	0	0	1	0	4	0.037953	0.044815	0	0	0
895	1	A	2	A	31	4.96	3.52	8	0	0	0	0	0	1	0	4	0.037953	0.044815	0	0	0
896	1	A	18	B	32	6.67	1.51	9	0	0	0	0	0	1	1	3	0.037953	0.161931	1	0	0
897	1	A	2	A	35	5.15	6.28	17	0	0	0	0	0	1	0	4	0.037953	0.044815	0	0	0
898	8	B	28	B	27	9.69	1.41	6	0	0	1	0	1	0	2	2	0.204766	0.235763	1	0	0
899	6	B	12	B	41	7.51	2.62	6	0	1	0	0	1	2	1	4	0.175564	0.100435	1	0	0
900	6	B	35	C	41	8.47	1.36	6	0	1	0	0	1	2	1	2	0.175564	0.358729	1	0	0
901	2	A	2	A	40	4.42	4.33	10	0	1	0	0	0	1	0	4	0.0727963	0.044815	1	0	0
902	16	D	59	D	37	11	0.23	2	1	1	1	1	1	1	3	0	0.743702	0.80603	0	0	0
903	1	A	3	A	23	7.27	6.69	17	0	0	0	0	0	0	1	4	0.037953	0.0474968	0	0	0
904	1	A	9	A	35	4.73	1.95	9	0	0	0	0	0	1	0	3	0.037953	0.0939644	1	1	1
905	3	A	6	A	27	8.54	2.96	9	0	0	1	0	0	0	2	4	0.0867023	0.0579999	1	0	0
906	1	A	1	A	26	5.29	8.95	19	0	0	0	0	0	0	0	4	0.037953	0.0260672	0	0	0
907	7	B	33	C	35	5	0.95	11	0	0	0	1	0	1	0	1	0.182597	0.349084	1	0	0
908	1	A	1	A	25	6.05	5.72	24	0	0	0	0	0	0	0	4	0.037953	0.0260672	0	0	0
909	9	C	42	C	40	8.04	0.85	12	0	1	0	1	0	1	1	1	0.307754	0.499791	0	0	0
910	1	A	7	A	33	7.14	8.47	17	0	0	0	0	0	1	1	4	0.037953	0.0803848	0	0	0
911	3	A	8	A	21	14.2	3.25	15	0	0	1	0	0	0	3	4	0.0867023	0.0877593	0	0	0
912	2	A	13	B	42	5.4	1.93	9	0	1	0	0	0	2	0	3	0.0727963	0.116971	0	0	0
913	1	A	2	A	35	2.73	2.13	16	0	0	0	0	0	1	0	4	0.037953	0.044815	0	0	0
914	12	C	42	C	32	6.51	0.99	5	0	0	0	1	1	1	1	1	0.377296	0.499791	1	0	0
915	1	A	1	A	24	2.51	2.19	10	0	0	0	0	0	0	0	4	0.037953	0.0260672	1	0	0
916	1	A	2	A	32	4.59	3.03	11	0	0	0	0	0	1	0	4	0.037953	0.044815	1	1	1
917	1	A	3	A	28	7.54	3.18	16	0	0	0	0	0	0	1	4	0.037953	0.0474968	0	0	0
918	1	A	18	B	34	7.81	1.7	10	0	0	0	0	0	1	1	3	0.037953	0.161931	0	0	0
919	8	B	34	C	32	10.3	1.36	6	1	0	1	0	1	1	2	2	0.204766	0.350977	1	1	0
920	16	D	59	D	38	19.1	0.06	2	1	1	1	1	1	1	3	0	0.743702	0.80603	1	1	1
921	2	A	21	B	37	5.05	1.19	9	0	1	0	0	0	1	0	2	0.0727963	0.190333	0	0	0
922	1	A	7	A	33	8.21	8.3	20	0	0	0	0	0	1	1	4	0.037953	0.0803848	0	0	0
923	1	A	2	A	32	6.13	2.67	15	0	0	0	0	0	1	0	4	0.037953	0.044815	1	1	1
924	6	B	26	B	41	4.68	1.4	6	0	1	0	0	1	2	0	2	0.175564	0.230921	1	1	1
925	1	A	3	A	25	6.82	3.37	13	0	0	0	0	0	0	1	4	0.037953	0.0474968	1	1	0
926	2	A	2	A	37	6.08	7.64	10	0	1	0	0	0	1	0	4	0.0727963	0.044815	0	0	0
927	1	A	2	A	32	3.68	6.48	14	0	0	0	0	0	1	0	4	0.037953	0.044815	0	0	0
928	3	A	6	A	29	9.2	5.56	13	0	0	1	0	0	0	2	4	0.0867023	0.0579999	1	0	0
929	1	A	2	A	35	4.33	3.32	8	0	0	0	0	0	1	0	4	0.037953	0.044815	1	0	0
930	4	A	2	A	33	5.89	4.73	4	0	0	0	0	1	1	0	4	0.0966594	0.044815	1	1	1
931	1	A	2	A	31	3.84	9.58	16	0	0	0	0	0	1	0	4	0.037953	0.044815	1	0	0
932	3	A	29	B	33	13.5	1.67	8	0	0	1	0	0	1	3	3	0.0867023	0.271544	0	0	0
933	8	B	6	A	30	9.34	3.4	6	0	0	1	0	1	0	2	4	0.204766	0.0579999	0	0	0
934	15	D	28	B	27	9.75	1.07	6	0	0	1	1	1	0	2	2	0.593172	0.235763	0	0	0
935	12	C	42	C	33	7.3	0.68	3	0	0	0	1	1	1	1	1	0.377296	0.499791	1	0	0
936	2	A	2	A	36	5.82	7.69	18	0	1	0	0	0	1	0	4	0.0727963	0.044815	0	0	0
937	1	A	1	A	30	6.37	3.18	12	0	0	0	0	0	0	0	4	0.037953	0.0260672	0	0	0
938	1	A	30	C	34	7.97	1.44	8	0	0	0	0	0	1	1	2	0.037953	0.304573	1	0	0
939	1	A	7	A	33	7.47	2.1	8	0	0	0	0	0	1	1	4	0.037953	0.0803848	1	0	0
940	12	C	33	C	32	1.6	0.77	5	0	0	0	1	1	1	0	1	0.377296	0.349084	1	0	0
941	1	A	7	A	34	7.09	5.1	14	0	0	0	0	0	1	1	4	0.037953	0.0803848	1	0	0
942	15	D	56	D	31	10	0.34	5	0	0	1	1	1	1	2	0	0.593172	0.726743	1	0	0
943	10	C	27	B	41	8.56	1.66	4	0	1	1	0	1	2	2	3	0.338819	0.233557	0	0	0
944	6	B	2	A	37	4.9	2.29	6	0	1	0	0	1	1	0	4	0.175564	0.044815	0	0	0
945	2	A	7	A	36	8.2	2.16	18	0	1	0	0	0	1	1	4	0.0727963	0.0803848	1	1	0
946	14	D	33	C	37	3.81	0.9	2	0	1	0	1	1	1	0	1	0.546656	0.349084	0	0	0
947	1	A	21	B	35	5.54	1.46	12	0	0	0	0	0	1	0	2	0.037953	0.190333	1	0	0
948	16	D	55	D	42	10.7	0.89	4	1	1	1	1	1	2	3	1	0.743702	0.711159	1	1	0
949	2	A	7	A	36	7.62	4.95	14	0	1	0	0	0	1	1	4	0.0727963	0.0803848	0	0	0
950	16	D	56	D	38	8.9	0.41	1	0	1	1	1	1	1	2	0	0.743702	0.726743	0	0	0
951	1	A	2	A	35	5.73	3.15	9	0	0	0	0	0	1	0	4	0.037953	0.044815	0	0	0
952	10	C	43	D	42	16.3	1.15	2	1	1	1	0	1	2	3	2	0.338819	0.519051	1	0	0
953	10	C	17	B	40	11.2	2.48	6	0	1	1	0	1	1	3	4	0.338819	0.144303	0	0	0
954	1	A	1	A	27	3.38	2.65	13	0	0	0	0	0	0	0	4	0.037953	0.0260672	0	0	0
955	1	A	2	A	35	5.73	3.3	20	0	0	0	0	0	1	0	4	0.037953	0.044815	0	0	0
956	1	A	3	A	29	7.93	9.33	11	0	0	0	0	0	0	1	4	0.037953	0.0474968	0	0	0
957	8	B	10	A	31	9.22	2.51	7	0	0	1	0	1	1	2	4	0.204766	0.0974167	1	0	0
958	4	A	2	A	34	4.99	3.46	7	0	0	0	0	1	1	0	4	0.0966594	0.044815	0	0	0
959	2	A	30	C	36	6.53	1.48	10	0	1	0	0	0	1	1	2	0.0727963	0.304573	1	1	1
960	1	A	2	A	32	5.35	3.58	13	0	0	0	0	0	1	0	4	0.037953	0.044815	1	0	0
961	1	A	2	A	31	6.23	4.26	14	0	0	0	0	0	1	0	4	0.037953	0.044815	1	1	1
962	7	B	27	B	25	4.79	0.99	14	0	0	0	1	0	0	0	1	0.182597	0.234267	1	0	0
963	2	A	2	A	37	4.69	4.91	14	0	1	0	0	0	1	0	4	0.0727963	0.044815	1	0	0
964	1	A	3	A	29	6.66	4.37	14	0	0	0	0	0	0	1	4	0.037953	0.0474968	0	0	0
965	1	A	3	A	30	7.81	2.2	8	0	0	0	0	0	0	1	4	0.037953	0.0474968	1	0	0
966	1	A	24	B	28	8.49	1.42	8	0	0	0	0	0	0	1	2	0.037953	0.1999	1	0	0
967	1	A	1	A	29	6.23	5.57	12	0	0	0	0	0	0	0	4	0.037953	0.0260672	0	0	0
968	1	A	1	A	30	3.4	3.9	13	0	0	0	0	0	0	0	4	0.037953	0.0260672	1	1	1
969	7	B	42	C	35	6.65	0.72	15	0	0	0	1	0	1	1	1	0.182597	0.499791	1	1	1
970	14	D	53	D	36	7.75	0.47	3	1	1	0	1	1	1	1	0	0.546656	0.682935	0	0	0
971	8	B	6	A	30	9.52	2.38	4	0	0	1	0	1	0	2	4	0.204766	0.0579999	1	0	0
972	14	D	53	D	38	7.94	0.46	1	1	1	0	1	1	1	1	0	0.546656	0.682935	1	0	0
973	11	C	50	D	26	9.41	0.43	8	0	0	1	1	0	0	2	0	0.349619	0.602732	1	1	1
974	1	A	7	A	35	8.18	3.22	14	0	0	0	0	0	1	1	4	0.037953	0.0803848	0	0	0
975	1	A	1	A	29	6.22	3.62	10	0	0	0	0	0	0	0	4	0.037953	0.0260672	1	1	1
976	12	C	27	B	30	4.73	0.73	6	0	0	0	1	1	0	0	1	0.377296	0.234267	1	1	1
977	1	A	7	A	35	7.86	2	8	0	0	0	0	0	1	1	4	0.037953	0.0803848	1	0	0
978	5	B	10	A	39	10	7.41	12	0	1	1	0	0	1	2	4	0.158908	0.0974167	1	1	1
979	13	D	52	D	36	14.5	0.62	8	1	1	1	1	0	1	3	1	0.516867	0.658426	1	0	0
980	7	B	27	B	28	6.49	0.97	9	0	0	0	1	0	0	0	1	0.182597	0.234267	1	0	0
981	2	A	7	A	36	6.97	3.37	8	0	1	0	0	0	1	1	4	0.0727963	0.0803848	0	0	0
982	1	A	2	A	32	5.49	10.26	11	0	0	0	0	0	1	0	4	0.037953	0.044815	1	0	0
983	13	D	47	D	39	8.93	0.553	8	1	1	1	1	0	1	2	1	0.516867	0.552315	1	1	0
984	1	A	1	A	28	4.58	4.19	13	0	0	0	0	0	0	0	4	0.037953	0.0260672	0	0	0
985	1	A	2	A	32	6.15	3.74	12	0	0	0	0	0	1	0	4	0.037953	0.044815	1	0	0
986	14	D	48	D	41	7.9	0.88	6	1	1	0	1	1	2	1	1	0.546656	0.560673	0	0	0
987	1	A	2	A	31	6.46	6.26	14	0	0	0	0	0	1	0	4	0.037953	0.044815	1	0	0
988	4	A	1	A	28	4.75	2.26	6	0	0	0	0	1	0	0	4	0.0966594	0.0260672	1	1	1
989	1	A	24	B	28	6.87	1.4	11	0	0	0	0	0	0	1	2	0.037953	0.1999	0	0	0
990	4	A	3	A	30	6.53	2.29	6	1	0	0	0	1	0	1	4	0.0966594	0.0474968	0	0	0
991	8	B	29	B	33	12.2	1.56	3	0	0	1	0	1	1	3	3	0.204766	0.271544	0	0	0
992	6	B	23	B	43	7.2	1.56	4	0	1	0	0	1	2	1	3	0.175564	0.197943	0	0	0
993	1	A	2	A	32	5.95	5.3	18	0	0	0	0	0	1	0	4	0.037953	0.044815	0	0	0
994	14	D	48	D	42	7.67	0.87	6	0	1	0	1	1	2	1	1	0.546656	0.560673	1	1	0
995	1	A	11	A	26	6.6	1.67	12	0	0	0	0	0	0	1	3	0.037953	0.0992817	1	1	1
996	1	A	2	A	32	5.97	4.72	13	0	0	0	0	0	1	0	4	0.037953	0.044815	0	0	0
997	1	A	4	A	30	6.19	1.64	11	0	0	0	0	0	0	0	3	0.037953	0.055858	1	1	1
998	8	B	41	C	32	14.4	1.44	7	0	0	1	0	1	1	3	2	0.204766	0.457977	1	0	0
999	1	A	2	A	31	5.3	5.81	10	0	0	0	0	0	1	0	4	0.037953	0.044815	0	0	0
1000	1	A	1	A	25	3.9	2.69	13	0	0	0	0	0	0	0	4	0.037953	0.0260672	0	0	0
1001	6	B	9	A	39	5.48	1.53	7	0	1	0	0	1	1	0	3	0.175564	0.0939644	1	1	0
1002	1	A	7	A	31	6.76	3.93	17	0	0	0	0	0	1	1	4	0.037953	0.0803848	0	0	0
1003	1	A	7	A	32	6.5	3.88	15	0	0	0	0	0	1	1	4	0.037953	0.0803848	1	0	0
1004	5	B	10	A	36	10.4	6.11	10	0	1	1	0	0	1	2	4	0.158908	0.0974167	1	0	0
1005	1	A	1	A	27	5.26	8.98	22	0	0	0	0	0	0	0	4	0.037953	0.0260672	0	0	0
1006	16	D	59	D	38	13.2	0.38	4	1	1	1	1	1	1	3	0	0.743702	0.80603	0	0	0
1007	2	A	7	A	36	7.15	4.08	21	0	1	0	0	0	1	1	4	0.0727963	0.0803848	1	0	0
1008	14	D	33	C	36	5.72	0.77	5	0	1	0	1	1	1	0	1	0.546656	0.349084	1	0	0
1009	5	B	10	A	38	8.59	4.42	15	0	1	1	0	0	1	2	4	0.158908	0.0974167	1	0	0
1010	4	A	1	A	29	5.61	2.64	5	0	0	0	0	1	0	0	4	0.0966594	0.0260672	1	1	1
1011	1	A	1	A	30	4.78	10.91	22	0	0	0	0	0	0	0	4	0.037953	0.0260672	0	0	0
1012	2	A	7	A	39	7.03	2.63	9	0	1	0	0	0	1	1	4	0.0727963	0.0803848	1	1	1
1013	1	A	1	A	29	3.21	4.04	24	0	0	0	0	0	0	0	4	0.037953	0.0260672	0	0	0
1014	16	D	43	D	42	16.1	1.08	2	1	1	1	1	1	2	3	2	0.743702	0.519051	0	0	0
1015	1	A	1	A	24	6.09	3.15	10	0	0	0	0	0	0	0	4	0.037953	0.0260672	1	0	0
1016	1	A	7	A	35	7.08	4.27	14	0	0	0	0	0	1	1	4	0.037953	0.0803848	0	0	0
1017	1	A	9	A	31	6.1	1.87	11	0	0	0	0	0	1	0	3	0.037953	0.0939644	1	0	0
1018	9	C	38	C	43	5.5	0.92	10	0	1	0	1	0	2	0	1	0.307754	0.406527	0	0	0
1019	1	A	3	A	28	7.63	4	11	0	0	0	0	0	0	1	4	0.037953	0.0474968	1	0	0
1020	1	A	1	A	28	5.59	3.49	15	0	0	0	0	0	0	0	4	0.037953	0.0260672	0	0	0
1021	2	A	35	C	43	6.74	1.23	8	0	1	0	0	0	2	1	2	0.0727963	0.358729	0	0	0
1022	4	A	18	B	34	6.56	1.55	3	0	0	0	0	1	1	1	3	0.0966594	0.161931	1	1	1
1023	8	B	32	C	29	14.1	1.39	4	0	0	1	0	1	0	3	2	0.204766	0.325241	1	0	0
1024	1	A	7	A	34	7.75	2.49	14	0	0	0	0	0	1	1	4	0.037953	0.0803848	1	1	1
1025	1	A	7	A	35	6.92	5.09	8	0	0	0	0	0	1	1	4	0.037953	0.0803848	1	0	0
1026	1	A	7	A	34	7.31	5.95	18	0	0	0	0	0	1	1	4	0.037953	0.0803848	1	0	0
1027	1	A	3	A	26	6.74	4.09	20	0	0	0	0	0	0	1	4	0.037953	0.0474968	1	1	1
1028	16	D	51	D	43	10	0.65	2	1	1	1	1	1	2	2	1	0.743702	0.61177	0	0	0
1029	15	D	56	D	33	9.26	0.36	7	1	0	1	1	1	1	2	0	0.593172	0.726743	0	0	0
1030	1	A	18	B	34	8.04	1.85	10	0	0	0	0	0	1	1	3	0.037953	0.161931	0	0	0
1031	7	B	45	D	35	4.14	0.47	13	1	0	0	1	0	1	0	0	0.182597	0.536202	1	0	0
1032	10	C	10	A	37	9.84	2.3	2	0	1	1	0	1	1	2	4	0.338819	0.0974167	1	0	0
1033	1	A	3	A	27	7.96	3.6	16	0	0	0	0	0	0	1	4	0.037953	0.0474968	1	0	0
1034	16	D	59	D	38	11.2	0.45	7	1	1	1	1	1	1	3	0	0.743702	0.80603	1	0	0
1035	1	A	9	A	35	6.24	1.55	16	0	0	0	0	0	1	0	3	0.037953	0.0939644	1	1	1
1036	1	A	3	A	30	6.73	6.21	13	0	0	0	0	0	0	1	4	0.037953	0.0474968	0	0	0
1037	1	A	4	A	28	4.87	1.87	20	0	0	0	0	0	0	0	3	0.037953	0.055858	0	0	0
1038	1	A	1	A	27	6.26	2.34	15	0	0	0	0	0	0	0	4	0.037953	0.0260672	1	0	0
1039	1	A	2	A	32	5.97	4.15	11	0	0	0	0	0	1	0	4	0.037953	0.044815	1	0	0
1040	1	A	2	A	35	5.68	2.63	13	0	0	0	0	0	1	0	4	0.037953	0.044815	0	0	0
1041	14	D	42	C	39	6.6	0.66	6	0	1	0	1	1	1	1	1	0.546656	0.499791	1	0	0
1042	12	C	33	C	34	6.48	0.9	2	1	0	0	1	1	1	0	1	0.377296	0.349084	1	1	1
1043	16	D	47	D	36	9.42	0.89	7	0	1	1	1	1	1	2	1	0.743702	0.552315	0	0	0
1044	1	A	2	A	33	6.14	8.31	11	0	0	0	0	0	1	0	4	0.037953	0.044815	0	0	0
1045	12	C	37	C	30	5.53	0.22	7	0	0	0	1	1	0	0	0	0.377296	0.397417	0	0	0
1046	10	C	29	B	36	13.4	1.86	7	0	1	1	0	1	1	3	3	0.338819	0.271544	1	0	0
1047	1	A	2	A	33	6.19	2.71	15	0	0	0	0	0	1	0	4	0.037953	0.044815	0	0	0
1048	1	A	4	A	29	4.09	1.76	8	0	0	0	0	0	0	0	3	0.037953	0.055858	0	0	0
1049	16	D	58	D	41	9.72	0.07	6	0	1	1	1	1	2	2	0	0.743702	0.772572	1	1	0
1050	1	A	2	A	33	3.82	3.33	23	0	0	0	0	0	1	0	4	0.037953	0.044815	0	0	0
1051	12	C	33	C	32	3.67	0.86	6	1	0	0	1	1	1	0	1	0.377296	0.349084	1	0	0
1052	1	A	1	A	26	6.37	3.4	17	0	0	0	0	0	0	0	4	0.037953	0.0260672	0	0	0
1053	1	A	1	A	24	5.46	2.69	12	0	0	0	0	0	0	0	4	0.037953	0.0260672	1	1	1
1054	1	A	1	A	29	5.85	6.95	8	0	0	0	0	0	0	0	4	0.037953	0.0260672	0	0	0
1055	1	A	7	A	31	6.57	8.24	9	0	0	0	0	0	1	1	4	0.037953	0.0803848	1	1	0
1056	1	A	2	A	32	6.32	5.47	14	0	0	0	0	0	1	0	4	0.037953	0.044815	0	0	0
1057	1	A	1	A	27	4.64	2.66	9	0	0	0	0	0	0	0	4	0.037953	0.0260672	1	0	0
1058	7	B	42	C	34	8.18	0.55	10	0	0	0	1	0	1	1	1	0.182597	0.499791	1	1	1
1059	2	A	7	A	37	8.43	3	14	0	1	0	0	0	1	1	4	0.0727963	0.0803848	1	0	0
1060	1	A	3	A	30	6.51	3.27	13	0	0	0	0	0	0	1	4	0.037953	0.0474968	0	0	0
1061	2	A	7	A	37	7.42	3.17	11	0	1	0	0	0	1	1	4	0.0727963	0.0803848	1	1	1
1062	2	A	23	B	42	8.4	1.66	8	0	1	0	0	0	2	1	3	0.0727963	0.197943	1	0	0
1063	1	A	1	A	25	5.12	2.01	19	0	0	0	0	0	0	0	4	0.037953	0.0260672	0	0	0
1064	1	A	7	A	35	7.62	2.53	15	0	0	0	0	0	1	1	4	0.037953	0.0803848	1	1	1
1065	6	B	2	A	36	5.73	2	7	0	1	0	0	1	1	0	4	0.175564	0.044815	0	0	0
1066	1	A	3	A	30	8.14	7.34	27	0	0	0	0	0	0	1	4	0.037953	0.0474968	0	0	0
1067	6	B	9	A	38	5.01	1.72	3	0	1	0	0	1	1	0	3	0.175564	0.0939644	1	0	0
1068	4	A	7	A	31	7.6	2.59	6	0	0	0	0	1	1	1	4	0.0966594	0.0803848	0	0	0
1069	5	B	22	B	39	9.13	1.83	8	0	1	1	0	0	1	2	3	0.158908	0.192622	1	1	1
1070	14	D	33	C	38	6.26	0.93	6	0	1	0	1	1	1	0	1	0.546656	0.349084	1	0	0
1071	1	A	1	A	29	4.01	3.28	15	0	0	0	0	0	0	0	4	0.037953	0.0260672	0	0	0
1072	3	A	6	A	28	9.03	4.35	13	0	0	1	0	0	0	2	4	0.0867023	0.0579999	0	0	0
1073	8	B	10	A	32	9.08	5.09	6	0	0	1	0	1	1	2	4	0.204766	0.0974167	1	1	1
1074	8	B	22	B	34	8.82	1.85	6	0	0	1	0	1	1	2	3	0.204766	0.192622	0	0	0
1075	1	A	1	A	28	5.62	4.9	8	0	0	0	0	0	0	0	4	0.037953	0.0260672	1	0	0
1076	1	A	2	A	32	6.24	6.29	13	0	0	0	0	0	1	0	4	0.037953	0.044815	1	1	1
1077	15	D	59	D	33	12.4	0.22	6	0	0	1	1	1	1	3	0	0.593172	0.80603	1	0	0
1078	1	A	2	A	33	6.44	5.55	11	0	0	0	0	0	1	0	4	0.037953	0.044815	0	0	0
1079	4	A	2	A	31	5.94	2.5	7	0	0	0	0	1	1	0	4	0.0966594	0.044815	1	0	0
1080	5	B	41	C	39	13.6	1.33	16	0	1	1	0	0	1	3	2	0.158908	0.457977	1	0	0
1081	4	A	4	A	28	5.85	1.91	5	0	0	0	0	1	0	0	3	0.0966594	0.055858	1	0	0
1082	14	D	42	C	36	7.37	0.62	4	1	1	0	1	1	1	1	1	0.546656	0.499791	1	1	1
1083	1	A	7	A	31	6.93	7.69	17	0	0	0	0	0	1	1	4	0.037953	0.0803848	1	0	0
1084	6	B	12	B	43	6.88	2.09	6	0	1	0	0	1	2	1	4	0.175564	0.100435	1	0	0
1085	3	A	6	A	29	8.92	5.19	11	0	0	1	0	0	0	2	4	0.0867023	0.0579999	0	0	0
1086	10	C	22	B	39	9.24	1.73	6	0	1	1	0	1	1	2	3	0.338819	0.192622	1	0	0
1087	1	A	1	A	25	4.4	7.86	13	0	0	0	0	0	0	0	4	0.037953	0.0260672	0	0	0
1088	14	D	38	C	42	5.79	0.84	4	0	1	0	1	1	2	0	1	0.546656	0.406527	1	1	1
1089	3	A	34	C	32	9.59	1.32	10	0	0	1	0	0	1	2	2	0.0867023	0.350977	1	0	0
1090	1	A	1	A	23	3.6	8.72	24	1	0	0	0	0	0	0	4	0.037953	0.0260672	1	0	0
1091	1	A	1	A	24	5.91	5.52	9	0	0	0	0	0	0	0	4	0.037953	0.0260672	1	0	0
1092	5	B	10	A	38	8.54	5.06	8	0	1	1	0	0	1	2	4	0.158908	0.0974167	1	0	0
1093	4	A	14	B	30	3.56	1.17	5	0	0	0	0	1	0	0	2	0.0966594	0.118246	0	0	0
1094	1	A	2	A	31	5.9	6.59	24	0	0	0	0	0	1	0	4	0.037953	0.044815	1	0	0
1095	1	A	2	A	33	6.27	3.07	21	0	0	0	0	0	1	0	4	0.037953	0.044815	1	1	0
1096	1	A	3	A	28	7.19	7.24	9	0	0	0	0	0	0	1	4	0.037953	0.0474968	0	0	0
1097	1	A	3	A	25	7.15	8.29	10	0	0	0	0	0	0	1	4	0.037953	0.0474968	1	0	0
1098	3	A	28	B	30	8.53	1.2	17	0	0	1	0	0	0	2	2	0.0867023	0.235763	0	0	0
1099	1	A	1	A	30	4.68	5.23	18	0	0	0	0	0	0	0	4	0.037953	0.0260672	0	0	0
1100	3	A	10	A	34	9.94	2.18	12	0	0	1	0	0	1	2	4	0.0867023	0.0974167	0	0	0
1101	1	A	18	B	31	6.57	1.55	8	0	0	0	0	0	1	1	3	0.037953	0.161931	0	0	0
1102	12	C	46	D	26	7.69	0.47	7	0	0	0	1	1	0	1	0	0.377296	0.551317	1	0	0
1103	3	A	22	B	33	8.53	1.63	16	0	0	1	0	0	1	2	3	0.0867023	0.192622	1	0	0
1104	7	B	42	C	34	7.29	0.99	9	0	0	0	1	0	1	1	1	0.182597	0.499791	1	1	1
1105	16	D	60	D	45	14.32	0.3	1	1	1	1	1	1	2	3	0	0.743702	0.841462	1	0	0
1106	4	A	7	A	34	7.47	2.91	6	0	0	0	0	1	1	1	4	0.0966594	0.0803848	1	1	1
1107	15	D	52	D	32	25.6	0.84	4	0	0	1	1	1	1	3	1	0.593172	0.658426	0	0	0
1108	1	A	7	A	31	7.36	2.11	12	0	0	0	0	0	1	1	4	0.037953	0.0803848	1	0	0
1109	1	A	4	A	27	5.03	1.55	11	0	0	0	0	0	0	0	3	0.037953	0.055858	1	1	1
1110	1	A	3	A	28	6.68	5.4	22	0	0	0	0	0	0	1	4	0.037953	0.0474968	0	0	0
1111	1	A	1	A	28	4.97	10.69	17	0	0	0	0	0	0	0	4	0.037953	0.0260672	0	0	0
1112	1	A	1	A	30	6.12	3.69	11	0	0	0	0	0	0	0	4	0.037953	0.0260672	0	0	0
1113	6	B	7	A	39	7.38	2.5	7	0	1	0	0	1	1	1	4	0.175564	0.0803848	1	0	0
1114	1	A	14	B	30	5.87	1.22	9	0	0	0	0	0	0	0	2	0.037953	0.118246	1	0	0
1115	16	D	59	D	40	11.5	0.31	4	0	1	1	1	1	1	3	0	0.743702	0.80603	1	0	0
1116	3	A	10	A	31	9.97	2.15	10	0	0	1	0	0	1	2	4	0.0867023	0.0974167	1	1	1
1117	4	A	7	A	33	8.24	2.06	7	0	0	0	0	1	1	1	4	0.0966594	0.0803848	1	1	1
1118	1	A	3	A	24	8.03	3.45	12	0	0	0	0	0	0	1	4	0.037953	0.0474968	1	0	0
1119	3	A	17	B	31	45	3.2	20	0	0	1	0	0	1	3	4	0.0867023	0.144303	0	0	0
1120	14	D	42	C	40	8.09	0.69	4	0	1	0	1	1	1	1	1	0.546656	0.499791	1	0	0
1121	4	A	1	A	29	4.18	4.62	7	0	0	0	0	1	0	0	4	0.0966594	0.0260672	0	0	0
1122	8	B	32	C	29	18.1	1.24	2	0	0	1	0	1	0	3	2	0.204766	0.325241	1	1	1
1123	7	B	33	C	33	6.25	0.97	9	0	0	0	1	0	1	0	1	0.182597	0.349084	1	0	0
1124	1	A	1	A	30	6	2.89	17	0	0	0	0	0	0	0	4	0.037953	0.0260672	0	0	0
1125	1	A	1	A	22	5.54	7.26	16	0	0	0	0	0	0	0	4	0.037953	0.0260672	0	0	0
1126	1	A	1	A	30	5.07	8.13	11	0	0	0	0	0	0	0	4	0.037953	0.0260672	0	0	0
1127	14	D	57	D	43	6.58	0.48	3	1	1	0	1	1	2	1	0	0.546656	0.733416	0	0	0
1128	1	A	1	A	29	4.31	6.54	20	0	0	0	0	0	0	0	4	0.037953	0.0260672	0	0	0
1129	12	C	14	B	29	5.39	1.14	5	0	0	0	1	1	0	0	2	0.377296	0.118246	1	0	0
1130	9	C	53	D	40	8.38	0.45	10	1	1	0	1	0	1	1	0	0.307754	0.682935	0	0	0
1131	8	B	28	B	30	10.4	1.34	4	0	0	1	0	1	0	2	2	0.204766	0.235763	1	0	0
1132	1	A	2	A	35	5.06	2.38	16	0	0	0	0	0	1	0	4	0.037953	0.044815	1	0	0
1133	16	D	47	D	37	8.69	0.71	5	1	1	1	1	1	1	2	1	0.743702	0.552315	0	0	0
1134	1	A	1	A	27	3.98	3.05	10	0	0	0	0	0	0	0	4	0.037953	0.0260672	0	0	0
1135	1	A	1	A	28	4.19	10.03	22	0	0	0	0	0	0	0	4	0.037953	0.0260672	0	0	0
1136	5	B	10	A	36	8.55	2.25	8	0	1	1	0	0	1	2	4	0.158908	0.0974167	0	0	0
1137	1	A	1	A	30	5.1	3.18	10	0	0	0	0	0	0	0	4	0.037953	0.0260672	0	0	0
1138	1	A	1	A	27	6.43	5.49	24	0	0	0	0	0	0	0	4	0.037953	0.0260672	1	0	0
1139	1	A	1	A	29	5.23	2.62	15	1	0	0	0	0	0	0	4	0.037953	0.0260672	1	1	1
1140	4	A	3	A	30	7.01	2.84	5	0	0	0	0	1	0	1	4	0.0966594	0.0474968	1	0	0
1141	1	A	1	A	25	6.26	4.41	11	0	0	0	0	0	0	0	4	0.037953	0.0260672	1	1	1
1142	14	D	45	D	39	5.79	0.34	3	0	1	0	1	1	1	0	0	0.546656	0.536202	1	0	0
1143	2	A	2	A	37	4.77	2.76	10	0	1	0	0	0	1	0	4	0.0727963	0.044815	0	0	0
1144	16	D	60	D	43	10.67	0.38	6	0	1	1	1	1	2	3	0	0.743702	0.841462	1	0	0
1145	1	A	1	A	27	5.94	3.75	11	0	0	0	0	0	0	0	4	0.037953	0.0260672	1	1	1
1146	1	A	7	A	35	7.1	3.4	13	0	0	0	0	0	1	1	4	0.037953	0.0803848	1	1	1
1147	4	A	7	A	31	7.99	2.3	7	0	0	0	0	1	1	1	4	0.0966594	0.0803848	1	0	0
1148	4	A	1	A	28	4.27	4.26	6	0	0	0	0	1	0	0	4	0.0966594	0.0260672	1	1	0
1149	1	A	9	A	32	3.08	1.52	9	0	0	0	0	0	1	0	3	0.037953	0.0939644	1	0	0
1150	1	A	2	A	35	5.28	3.93	8	0	0	0	0	0	1	0	4	0.037953	0.044815	0	0	0
1151	3	A	6	A	29	8.51	4.85	15	0	0	1	0	0	0	2	4	0.0867023	0.0579999	1	0	0
1152	1	A	2	A	33	5.04	2.01	10	0	0	0	0	0	1	0	4	0.037953	0.044815	1	1	1
1153	3	A	22	B	35	8.79	1.86	13	0	0	1	0	0	1	2	3	0.0867023	0.192622	1	1	1
1154	6	B	21	B	39	2.46	1.35	7	0	1	0	0	1	1	0	2	0.175564	0.190333	1	0	0
1155	1	A	3	A	25	6.5	7.86	20	0	0	0	0	0	0	1	4	0.037953	0.0474968	1	1	1
1156	1	A	1	A	30	1.56	2.21	10	0	0	0	0	0	0	0	4	0.037953	0.0260672	1	1	0
1157	1	A	2	A	32	5.18	4.37	19	0	0	0	0	0	1	0	4	0.037953	0.044815	0	0	0
1158	1	A	3	A	30	7.79	2.13	9	0	0	0	0	0	0	1	4	0.037953	0.0474968	1	0	0
1159	1	A	1	A	28	5.12	2.2	12	0	0	0	0	0	0	0	4	0.037953	0.0260672	1	0	0
1160	12	C	45	D	34	4.64	0.31	3	0	0	0	1	1	1	0	0	0.377296	0.536202	1	0	0
1161	1	A	1	A	29	6.48	3.08	8	0	0	0	0	0	0	0	4	0.037953	0.0260672	1	0	0
1162	4	A	4	A	30	4.15	1.93	6	0	0	0	0	1	0	0	3	0.0966594	0.055858	1	1	0
1163	12	C	33	C	33	6.01	0.98	6	0	0	0	1	1	1	0	1	0.377296	0.349084	0	0	0
1164	7	B	33	C	33	2.67	0.81	9	0	0	0	1	0	1	0	1	0.182597	0.349084	1	1	1
1165	14	D	26	B	43	3.49	1.02	4	0	1	0	1	1	2	0	2	0.546656	0.230921	0	0	0
1166	1	A	18	B	31	7.07	1.8	9	0	0	0	0	0	1	1	3	0.037953	0.161931	0	0	0
1167	1	A	7	A	31	7.28	10.45	15	0	0	0	0	0	1	1	4	0.037953	0.0803848	0	0	0
1168	1	A	7	A	35	7.03	2.78	9	0	0	0	0	0	1	1	4	0.037953	0.0803848	1	0	0
1169	1	A	18	B	34	7.89	1.57	9	0	0	0	0	0	1	1	3	0.037953	0.161931	1	0	0
1170	1	A	21	B	31	5.22	1.46	16	0	0	0	0	0	1	0	2	0.037953	0.190333	1	1	1
1171	15	D	32	C	29	11.5	1.1	2	0	0	1	1	1	0	3	2	0.593172	0.325241	1	1	1
1172	3	A	29	B	33	18.7	1.52	8	0	0	1	0	0	1	3	3	0.0867023	0.271544	0	0	0
1173	1	A	3	A	30	7.97	15.73	24	0	0	0	0	0	0	1	4	0.037953	0.0474968	0	0	0
1174	10	C	17	B	40	11.2	2.04	7	0	1	1	0	1	1	3	4	0.338819	0.144303	1	0	0
1175	1	A	1	A	28	5.76	4.43	16	0	0	0	0	0	0	0	4	0.037953	0.0260672	1	1	1
1176	2	A	30	C	38	6.83	1.38	14	0	1	0	0	0	1	1	2	0.0727963	0.304573	1	0	0
1177	1	A	2	A	34	3.56	2.52	17	0	0	0	0	0	1	0	4	0.037953	0.044815	1	0	0
1178	12	C	33	C	35	3.39	0.94	4	1	0	0	1	1	1	0	1	0.377296	0.349084	0	0	0
1179	4	A	2	A	32	6.34	3.59	7	0	0	0	0	1	1	0	4	0.0966594	0.044815	1	1	0
1180	6	B	13	B	45	1.78	1.55	2	0	1	0	0	1	2	0	3	0.175564	0.116971	0	0	0
1181	4	A	7	A	34	7.63	2.34	5	0	0	0	0	1	1	1	4	0.0966594	0.0803848	1	0	0
1182	12	C	21	B	34	3.65	1.1	5	0	0	0	1	1	1	0	2	0.377296	0.190333	1	0	0
1183	1	A	3	A	28	7.93	3.11	15	0	0	0	0	0	0	1	4	0.037953	0.0474968	0	0	0
1184	1	A	1	A	30	6.09	4.73	9	0	0	0	0	0	0	0	4	0.037953	0.0260672	0	0	0
1185	12	C	14	B	28	4.75	1.13	7	0	0	0	1	1	0	0	2	0.377296	0.118246	1	0	0
1186	7	B	30	C	31	6.57	1.01	12	0	0	0	1	0	1	1	2	0.182597	0.304573	0	0	0
1187	1	A	7	A	34	7.69	2.51	18	0	0	0	0	0	1	1	4	0.037953	0.0803848	1	1	0
1188	8	B	10	A	35	9.16	2.18	7	0	0	1	0	1	1	2	4	0.204766	0.0974167	0	0	0
1189	1	A	4	A	29	3.76	1.87	11	0	0	0	0	0	0	0	3	0.037953	0.055858	1	0	0
1190	1	A	18	B	33	7.34	1.62	8	0	0	0	0	0	1	1	3	0.037953	0.161931	0	0	0
1191	14	D	33	C	40	5.5	0.92	2	0	1	0	1	1	1	0	1	0.546656	0.349084	1	0	0
1192	1	A	4	A	29	6.45	1.83	8	0	0	0	0	0	0	0	3	0.037953	0.055858	1	0	0
1193	15	D	41	C	33	12.4	1.01	6	0	0	1	1	1	1	3	2	0.593172	0.457977	1	0	0
1194	1	A	1	A	25	5.75	3.45	16	0	0	0	0	0	0	0	4	0.037953	0.0260672	0	0	0
1195	1	A	9	A	35	4.33	1.68	12	0	0	0	0	0	1	0	3	0.037953	0.0939644	1	0	0
1196	4	A	30	C	35	6.61	1.4	2	0	0	0	0	1	1	1	2	0.0966594	0.304573	1	1	1
1197	1	A	1	A	24	4.57	3.8	14	0	0	0	0	0	0	0	4	0.037953	0.0260672	0	0	0
1198	2	A	13	B	43	3.7	1.63	10	0	1	0	0	0	2	0	3	0.0727963	0.116971	0	0	0
1199	14	D	42	C	39	7.79	0.92	6	1	1	0	1	1	1	1	1	0.546656	0.499791	1	0	0
1200	1	A	1	A	28	3.45	2.36	18	0	0	0	0	0	0	0	4	0.037953	0.0260672	1	1	1
1201	1	A	1	A	29	5.64	4.53	20	0	0	0	0	0	0	0	4	0.037953	0.0260672	0	0	0
1202	12	C	33	C	34	6.46	0.59	6	0	0	0	1	1	1	0	1	0.377296	0.349084	0	0	0
1203	2	A	21	B	39	2.35	1.16	8	0	1	0	0	0	1	0	2	0.0727963	0.190333	0	0	0
1204	3	A	28	B	29	9.64	1.45	8	1	0	1	0	0	0	2	2	0.0867023	0.235763	0	0	0
1205	12	C	33	C	32	3.75	0.51	6	1	0	0	1	1	1	0	1	0.377296	0.349084	1	0	0
1206	12	C	27	B	29	6.1	0.94	4	0	0	0	1	1	0	0	1	0.377296	0.234267	1	1	1
1207	4	A	2	A	31	5.58	3.98	7	0	0	0	0	1	1	0	4	0.0966594	0.044815	0	0	0
1208	1	A	2	A	34	5.53	2	8	0	0	0	0	0	1	0	4	0.037953	0.044815	1	0	0
1209	1	A	7	A	32	7.45	9.84	18	0	0	0	0	0	1	1	4	0.037953	0.0803848	0	0	0
1210	1	A	7	A	33	7.6	3.82	8	0	0	0	0	0	1	1	4	0.037953	0.0803848	1	1	1
1211	2	A	7	A	38	7.37	2.58	11	0	1	0	0	0	1	1	4	0.0727963	0.0803848	1	1	1
1212	13	D	47	D	36	8.52	0.78	10	0	1	1	1	0	1	2	1	0.516867	0.552315	0	0	0
1213	1	A	9	A	34	4.02	1.96	13	0	0	0	0	0	1	0	3	0.037953	0.0939644	1	0	0
1214	1	A	2	A	31	4.6	2.63	20	0	0	0	0	0	1	0	4	0.037953	0.044815	1	0	0
1215	8	B	28	B	26	9.8	1.44	3	1	0	1	0	1	0	2	2	0.204766	0.235763	1	1	1
1216	1	A	11	A	30	7.44	1.63	9	0	0	0	0	0	0	1	3	0.037953	0.0992817	1	0	0
1217	8	B	22	B	34	8.8	1.68	6	0	0	1	0	1	1	2	3	0.204766	0.192622	1	1	1
1218	1	A	1	A	25	5.16	6.18	19	0	0	0	0	0	0	0	4	0.037953	0.0260672	1	1	1
1219	1	A	2	A	33	4.42	2.44	10	0	0	0	0	0	1	0	4	0.037953	0.044815	1	0	0
1220	1	A	2	A	34	3.8	4.03	20	0	0	0	0	0	1	0	4	0.037953	0.044815	1	1	0
1221	1	A	3	A	29	7.08	4.28	15	0	0	0	0	0	0	1	4	0.037953	0.0474968	0	0	0
1222	2	A	2	A	37	4.08	3.2	10	0	1	0	0	0	1	0	4	0.0727963	0.044815	0	0	0
1223	4	A	9	A	32	6.34	1.53	5	0	0	0	0	1	1	0	3	0.0966594	0.0939644	1	0	0
1224	4	A	1	A	25	5.07	3.23	6	0	0	0	0	1	0	0	4	0.0966594	0.0260672	1	1	1
1225	1	A	1	A	29	6.07	2.82	9	0	0	0	0	0	0	0	4	0.037953	0.0260672	0	0	0
1226	1	A	2	A	31	1.73	4.21	10	0	0	0	0	0	1	0	4	0.037953	0.044815	1	1	1
1227	1	A	1	A	27	4.19	9.05	24	0	0	0	0	0	0	0	4	0.037953	0.0260672	0	0	0
1228	1	A	2	A	31	5	7.51	17	0	0	0	0	0	1	0	4	0.037953	0.044815	1	1	1
1229	1	A	3	A	30	6.62	4.16	14	0	0	0	0	0	0	1	4	0.037953	0.0474968	0	0	0
1230	16	D	60	D	43	11.9	0.09	5	1	1	1	1	1	2	3	0	0.743702	0.841462	0	0	0
1231	9	C	21	B	40	2.38	1.09	11	0	1	0	1	0	1	0	2	0.307754	0.190333	1	1	1
1232	1	A	1	A	26	3.6	5.37	20	0	0	0	0	0	0	0	4	0.037953	0.0260672	0	0	0
1233	1	A	2	A	32	5.47	7.51	15	0	0	0	0	0	1	0	4	0.037953	0.044815	0	0	0
1234	1	A	1	A	27	5.67	4.08	14	0	0	0	0	0	0	0	4	0.037953	0.0260672	0	0	0
1235	1	A	3	A	30	6.52	3.69	19	0	0	0	0	0	0	1	4	0.037953	0.0474968	1	0	0
1236	14	D	21	B	36	5.07	1.07	3	0	1	0	1	1	1	0	2	0.546656	0.190333	0	0	0
1237	16	D	58	D	44	9.87	0.34	7	1	1	1	1	1	2	2	0	0.743702	0.772572	1	0	0
1238	14	D	30	C	38	6.57	1.02	3	0	1	0	1	1	1	1	2	0.546656	0.304573	1	0	0
1239	15	D	52	D	34	10.6	0.82	5	0	0	1	1	1	1	3	1	0.593172	0.658426	1	0	0
1240	1	A	4	A	25	4.87	1.91	16	0	0	0	0	0	0	0	3	0.037953	0.055858	0	0	0
1241	1	A	4	A	24	5.75	1.57	12	0	0	0	0	0	0	0	3	0.037953	0.055858	1	0	0
1242	1	A	1	A	29	3.67	5.55	13	0	0	0	0	0	0	0	4	0.037953	0.0260672	1	0	0
1243	1	A	1	A	29	5.5	5.33	13	0	0	0	0	0	0	0	4	0.037953	0.0260672	0	0	0
1244	1	A	7	A	33	6.83	4.35	8	0	0	0	0	0	1	1	4	0.037953	0.0803848	1	0	0
1245	10	C	41	C	38	12	1.15	2	1	1	1	0	1	1	3	2	0.338819	0.457977	1	0	0
1246	2	A	2	A	36	1.31	2.57	14	0	1	0	0	0	1	0	4	0.0727963	0.044815	0	0	0
1247	5	B	10	A	37	8.52	2	10	0	1	1	0	0	1	2	4	0.158908	0.0974167	0	0	0
1248	3	A	22	B	32	8.94	1.7	11	0	0	1	0	0	1	2	3	0.0867023	0.192622	1	0	0
1249	1	A	3	A	28	8.41	5.18	15	0	0	0	0	0	0	1	4	0.037953	0.0474968	1	1	1
1250	2	A	5	A	42	6.16	2.57	10	0	1	0	0	0	2	0	4	0.0727963	0.0565386	1	0	0
1251	1	A	7	A	32	7.84	5.28	16	0	0	0	0	0	1	1	4	0.037953	0.0803848	1	0	0
1252	1	A	1	A	28	5.34	5.63	22	0	0	0	0	0	0	0	4	0.037953	0.0260672	0	0	0
1253	11	C	40	C	25	8.93	0.83	8	0	0	1	1	0	0	2	1	0.349619	0.413074	1	0	0
1254	5	B	17	B	38	10.6	3.53	11	0	1	1	0	0	1	3	4	0.158908	0.144303	1	0	0
1255	1	A	1	A	28	5.09	7.79	23	0	0	0	0	0	0	0	4	0.037953	0.0260672	0	0	0
1256	1	A	2	A	34	5.84	9.8	12	0	0	0	0	0	1	0	4	0.037953	0.044815	0	0	0
1257	3	A	10	A	32	9.38	2.39	17	0	0	1	0	0	1	2	4	0.0867023	0.0974167	1	0	0
1258	10	C	34	C	36	9.97	1.2	3	0	1	1	0	1	1	2	2	0.338819	0.350977	1	0	0
1259	16	D	39	C	41	9.28	1.12	6	1	1	1	1	1	2	2	2	0.743702	0.408536	0	0	0
1260	8	B	8	A	28	11.3	4.18	3	0	0	1	0	1	0	3	4	0.204766	0.0877593	1	0	0
1261	15	D	41	C	33	13.1	1.09	6	0	0	1	1	1	1	3	2	0.593172	0.457977	1	0	0
1262	1	A	3	A	24	7.34	4.31	14	0	0	0	0	0	0	1	4	0.037953	0.0474968	0	0	0
1263	10	C	29	B	37	11.1	1.85	3	0	1	1	0	1	1	3	3	0.338819	0.271544	1	0	0
1264	1	A	7	A	31	6.91	4.33	17	0	0	0	0	0	1	1	4	0.037953	0.0803848	1	0	0
1265	15	D	52	D	35	13.6	0.81	7	0	0	1	1	1	1	3	1	0.593172	0.658426	1	1	0
1266	3	A	10	A	32	9.89	2.08	8	1	0	1	0	0	1	2	4	0.0867023	0.0974167	1	0	0
1267	14	D	53	D	40	7.23	0.37	6	1	1	0	1	1	1	1	0	0.546656	0.682935	0	0	0
1268	1	A	2	A	34	5.12	5.79	11	0	0	0	0	0	1	0	4	0.037953	0.044815	0	0	0
1269	3	A	8	A	27	21	2.29	11	0	0	1	0	0	0	3	4	0.0867023	0.0877593	0	0	0
1270	1	A	18	B	34	6.58	1.71	11	1	0	0	0	0	1	1	3	0.037953	0.161931	1	1	0
1271	4	A	3	A	27	7.05	2.19	5	0	0	0	0	1	0	1	4	0.0966594	0.0474968	1	1	1
1272	3	A	6	A	26	9.01	6.57	15	0	0	1	0	0	0	2	4	0.0867023	0.0579999	1	1	0
1273	1	A	2	A	32	5.61	7.87	15	0	0	0	0	0	1	0	4	0.037953	0.044815	1	1	1
1274	11	C	52	D	35	17.4	0.56	9	0	0	1	1	0	1	3	1	0.349619	0.658426	1	0	0
1275	12	C	27	B	27	3.11	0.97	7	0	0	0	1	1	0	0	1	0.377296	0.234267	0	0	0
1276	1	A	3	A	30	8.25	5.35	9	0	0	0	0	0	0	1	4	0.037953	0.0474968	0	0	0
1277	2	A	12	B	42	8.08	6.12	12	0	1	0	0	0	2	1	4	0.0727963	0.100435	1	0	0
1278	1	A	1	A	26	6.25	3.11	24	0	0	0	0	0	0	0	4	0.037953	0.0260672	1	1	1
1279	1	A	1	A	29	5.41	4.85	11	0	0	0	0	0	0	0	4	0.037953	0.0260672	1	1	1
1280	1	A	1	A	29	5.36	2.66	18	0	0	0	0	0	0	0	4	0.037953	0.0260672	1	1	1
1281	1	A	1	A	29	6.14	3.2	11	0	0	0	0	0	0	0	4	0.037953	0.0260672	0	0	0
1282	6	B	23	B	43	7.56	1.69	4	1	1	0	0	1	2	1	3	0.175564	0.197943	1	0	0
1283	9	C	30	C	40	6.82	1.07	8	0	1	0	1	0	1	1	2	0.307754	0.304573	1	1	1
1284	1	A	3	A	23	8.02	7.18	12	0	0	0	0	0	0	1	4	0.037953	0.0474968	1	0	0
1285	1	A	1	A	25	2.28	5.87	17	0	0	0	0	0	0	0	4	0.037953	0.0260672	0	0	0
1286	1	A	3	A	29	8.36	6.04	14	0	0	0	0	0	0	1	4	0.037953	0.0474968	1	0	0
1287	4	A	3	A	29	7.39	2.15	7	0	0	0	0	1	0	1	4	0.0966594	0.0474968	1	0	0
1288	6	B	7	A	39	7.57	2.11	4	1	1	0	0	1	1	1	4	0.175564	0.0803848	0	0	0
1289	2	A	9	A	36	4.64	1.93	12	0	1	0	0	0	1	0	3	0.0727963	0.0939644	1	1	0
1290	4	A	7	A	32	6.84	4.59	5	0	0	0	0	1	1	1	4	0.0966594	0.0803848	1	1	1
1291	1	A	1	A	28	6.17	5.19	18	0	0	0	0	0	0	0	4	0.037953	0.0260672	1	1	1
1292	1	A	7	A	31	8.44	4.33	8	0	0	0	0	0	1	1	4	0.037953	0.0803848	1	1	0
1293	1	A	3	A	24	6.75	4.88	10	0	0	0	0	0	0	1	4	0.037953	0.0474968	1	1	1
1294	2	A	7	A	38	6.82	3.63	11	0	1	0	0	0	1	1	4	0.0727963	0.0803848	1	0	0
1295	12	C	21	B	35	4.99	1.01	5	1	0	0	1	1	1	0	2	0.377296	0.190333	0	0	0
1296	8	B	22	B	33	10.2	1.75	7	0	0	1	0	1	1	2	3	0.204766	0.192622	1	1	1
1297	1	A	3	A	29	7.91	11.54	15	0	0	0	0	0	0	1	4	0.037953	0.0474968	0	0	0
1298	4	A	2	A	33	5.74	2.39	7	0	0	0	0	1	1	0	4	0.0966594	0.044815	1	1	0
1299	1	A	7	A	31	7.19	3.09	16	0	0	0	0	0	1	1	4	0.037953	0.0803848	1	1	1
1300	6	B	9	A	40	6.44	1.7	5	0	1	0	0	1	1	0	3	0.175564	0.0939644	1	1	0
1301	7	B	27	B	30	2.4	0.84	13	0	0	0	1	0	0	0	1	0.182597	0.234267	0	0	0
1302	1	A	7	A	32	6.61	3.83	9	0	0	0	0	0	1	1	4	0.037953	0.0803848	1	1	1
1303	15	D	52	D	34	11.4	0.79	4	1	0	1	1	1	1	3	1	0.593172	0.658426	1	0	0
1304	1	A	2	A	34	5.02	2.23	12	0	0	0	0	0	1	0	4	0.037953	0.044815	1	1	1
1305	1	A	11	A	29	6.88	1.89	12	0	0	0	0	0	0	1	3	0.037953	0.0992817	1	0	0
1306	7	B	36	C	29	7.19	0.93	10	0	0	0	1	0	0	1	1	0.182597	0.363053	1	0	0
1307	3	A	6	A	29	8.72	3.97	24	0	0	1	0	0	0	2	4	0.0867023	0.0579999	1	0	0
1308	15	D	52	D	35	11.6	0.75	7	0	0	1	1	1	1	3	1	0.593172	0.658426	1	1	1
1309	1	A	2	A	31	4.68	2.17	14	0	0	0	0	0	1	0	4	0.037953	0.044815	1	0	0
1310	15	D	56	D	34	8.63	0.29	1	1	0	1	1	1	1	2	0	0.593172	0.726743	1	0	0
1311	1	A	1	A	25	3.98	6.12	20	0	0	0	0	0	0	0	4	0.037953	0.0260672	1	0	0
1312	1	A	21	B	35	6.26	1.49	8	0	0	0	0	0	1	0	2	0.037953	0.190333	1	1	1
1313	2	A	5	A	41	5.04	3.87	14	0	1	0	0	0	2	0	4	0.0727963	0.0565386	1	0	0
1314	1	A	1	A	23	5.77	4.99	17	1	0	0	0	0	0	0	4	0.037953	0.0260672	1	1	1
1315	1	A	1	A	29	6.4	4.24	12	0	0	0	0	0	0	0	4	0.037953	0.0260672	1	0	0
1316	1	A	1	A	28	5.77	2.88	14	0	0	0	0	0	0	0	4	0.037953	0.0260672	1	0	0
1317	12	C	46	D	27	6.69	0.42	6	0	0	0	1	1	0	1	0	0.377296	0.551317	1	0	0
1318	1	A	1	A	29	5.66	3.09	11	0	0	0	0	0	0	0	4	0.037953	0.0260672	1	1	1
1319	3	A	10	A	35	9.92	2.95	9	0	0	1	0	0	1	2	4	0.0867023	0.0974167	1	0	0
1320	3	A	6	A	27	9.07	8.65	17	0	0	1	0	0	0	2	4	0.0867023	0.0579999	1	0	0
1321	2	A	5	A	42	6.41	3	10	0	1	0	0	0	2	0	4	0.0727963	0.0565386	1	1	0
1322	2	A	9	A	40	4.93	1.51	8	0	1	0	0	0	1	0	3	0.0727963	0.0939644	1	0	0
1323	1	A	4	A	28	5.51	1.74	11	0	0	0	0	0	0	0	3	0.037953	0.055858	1	0	0
1324	1	A	3	A	30	8.46	2.8	14	0	0	0	0	0	0	1	4	0.037953	0.0474968	1	0	0
1325	1	A	2	A	34	3.51	4.91	19	0	0	0	0	0	1	0	4	0.037953	0.044815	0	0	0
1326	2	A	18	B	36	6.56	1.86	11	0	1	0	0	0	1	1	3	0.0727963	0.161931	1	1	0
1327	1	A	1	A	29	5.46	2.5	14	0	0	0	0	0	0	0	4	0.037953	0.0260672	0	0	0
1328	1	A	1	A	29	5.9	5.29	20	0	0	0	0	0	0	0	4	0.037953	0.0260672	0	0	0
1329	1	A	1	A	30	5.33	12.39	18	0	0	0	0	0	0	0	4	0.037953	0.0260672	0	0	0
1330	2	A	7	A	37	8.33	2.38	10	1	1	0	0	0	1	1	4	0.0727963	0.0803848	1	1	0
1331	4	A	24	B	30	8.08	1.44	6	0	0	0	0	1	0	1	2	0.0966594	0.1999	0	0	0
1332	14	D	45	D	37	6.45	0.23	2	1	1	0	1	1	1	0	0	0.546656	0.536202	1	0	0
1333	1	A	7	A	35	6.5	2.38	12	0	0	0	0	0	1	1	4	0.037953	0.0803848	1	1	0
1334	3	A	6	A	30	8.67	4.13	14	0	0	1	0	0	0	2	4	0.0867023	0.0579999	1	1	0
1335	1	A	7	A	32	7.24	2.8	13	0	0	0	0	0	1	1	4	0.037953	0.0803848	1	1	1
1336	3	A	8	A	28	11.5	2.47	8	0	0	1	0	0	0	3	4	0.0867023	0.0877593	1	1	0
1337	1	A	1	A	29	5.17	4.45	14	0	0	0	0	0	0	0	4	0.037953	0.0260672	0	0	0
1338	1	A	1	A	22	4.04	6.8	19	0	0	0	0	0	0	0	4	0.037953	0.0260672	0	0	0
1339	7	B	36	C	28	7.01	0.81	10	0	0	0	1	0	0	1	1	0.182597	0.363053	0	0	0
1340	1	A	1	A	30	5.35	2.9	13	0	0	0	0	0	0	0	4	0.037953	0.0260672	1	1	0
1341	1	A	1	A	29	6.34	4	13	0	0	0	0	0	0	0	4	0.037953	0.0260672	0	0	0
1342	1	A	1	A	27	5.33	6.64	17	0	0	0	0	0	0	0	4	0.037953	0.0260672	0	0	0
1343	3	A	10	A	33	8.5	6.38	22	0	0	1	0	0	1	2	4	0.0867023	0.0974167	0	0	0
1344	14	D	38	C	42	5.87	0.94	3	1	1	0	1	1	2	0	1	0.546656	0.406527	0	0	0
1345	2	A	7	A	37	7.71	2.1	9	0	1	0	0	0	1	1	4	0.0727963	0.0803848	1	1	1
1346	12	C	21	B	33	5.87	1.12	4	0	0	0	1	1	1	0	2	0.377296	0.190333	1	0	0
1347	12	C	42	C	33	6.99	0.54	6	0	0	0	1	1	1	1	1	0.377296	0.499791	1	1	1
1348	15	D	56	D	34	9.37	0.18	5	0	0	1	1	1	1	2	0	0.593172	0.726743	0	0	0
1349	1	A	18	B	34	6.67	1.96	9	0	0	0	0	0	1	1	3	0.037953	0.161931	1	1	1
1350	4	A	18	B	32	7.46	1.99	6	1	0	0	0	1	1	1	3	0.0966594	0.161931	1	0	0
1351	16	D	60	D	41	12.4	0.43	6	1	1	1	1	1	2	3	0	0.743702	0.841462	0	0	0
1352	1	A	3	A	30	6.69	8.48	20	0	0	0	0	0	0	1	4	0.037953	0.0474968	0	0	0
1353	1	A	3	A	28	6.75	8.72	15	0	0	0	0	0	0	1	4	0.037953	0.0474968	0	0	0
1354	9	C	30	C	37	7.48	1.01	9	0	1	0	1	0	1	1	2	0.307754	0.304573	0	0	0
1355	1	A	1	A	29	5.26	5.31	17	0	0	0	0	0	0	0	4	0.037953	0.0260672	1	1	1
1356	1	A	2	A	35	6.27	6.46	11	0	0	0	0	0	1	0	4	0.037953	0.044815	1	1	1
1357	1	A	2	A	31	5.8	2.51	13	0	0	0	0	0	1	0	4	0.037953	0.044815	1	1	1
1358	11	C	47	D	34	9.06	0.81	8	0	0	1	1	0	1	2	1	0.349619	0.552315	1	0	0
1359	4	A	21	B	32	5.75	1.23	4	0	0	0	0	1	1	0	2	0.0966594	0.190333	0	0	0
1360	14	D	21	B	39	6.12	1.12	5	0	1	0	1	1	1	0	2	0.546656	0.190333	1	0	0
1361	14	D	48	D	43	6.9	0.72	4	0	1	0	1	1	2	1	1	0.546656	0.560673	1	0	0
1362	1	A	1	A	28	5.7	2.18	20	0	0	0	0	0	0	0	4	0.037953	0.0260672	1	0	0
1363	1	A	1	A	24	5.61	5.56	17	0	0	0	0	0	0	0	4	0.037953	0.0260672	0	0	0
1364	16	D	55	D	44	12.6	0.62	3	0	1	1	1	1	2	3	1	0.743702	0.711159	1	0	0
1365	3	A	10	A	35	10.3	2.45	10	0	0	1	0	0	1	2	4	0.0867023	0.0974167	0	0	0
1366	16	D	55	D	43	13.2	0.93	6	1	1	1	1	1	2	3	1	0.743702	0.711159	0	0	0
1367	1	A	2	A	31	5.86	11.51	9	0	0	0	0	0	1	0	4	0.037953	0.044815	0	0	0
1368	1	A	1	A	28	5.39	7.27	16	0	0	0	0	0	0	0	4	0.037953	0.0260672	1	1	1
1369	14	D	42	C	38	7.27	0.84	3	1	1	0	1	1	1	1	1	0.546656	0.499791	0	0	0
1370	1	A	7	A	31	6.55	6.62	8	0	0	0	0	0	1	1	4	0.037953	0.0803848	1	0	0
1371	1	A	3	A	28	6.93	14.55	13	0	0	0	0	0	0	1	4	0.037953	0.0474968	0	0	0
1372	1	A	3	A	25	8.09	2.87	13	0	0	0	0	0	0	1	4	0.037953	0.0474968	1	0	0
1373	12	C	45	D	35	4.5	0.34	6	1	0	0	1	1	1	0	0	0.377296	0.536202	0	0	0
1374	1	A	1	A	28	4.69	2.63	11	0	0	0	0	0	0	0	4	0.037953	0.0260672	0	0	0
1375	1	A	3	A	28	7.76	7.85	18	0	0	0	0	0	0	1	4	0.037953	0.0474968	1	1	1
1376	1	A	7	A	34	6.94	5.82	9	0	0	0	0	0	1	1	4	0.037953	0.0803848	1	0	0
1377	15	D	56	D	31	9.54	0.33	2	1	0	1	1	1	1	2	0	0.593172	0.726743	0	0	0
1378	1	A	1	A	25	2.62	6.29	18	0	0	0	0	0	0	0	4	0.037953	0.0260672	1	0	0
1379	14	D	30	C	40	8.07	1.13	6	0	1	0	1	1	1	1	2	0.546656	0.304573	1	0	0
1380	15	D	54	D	29	13.5	0.32	4	0	0	1	1	1	0	3	0	0.593172	0.703312	0	0	0
1381	1	A	1	A	29	3.77	6.49	12	0	0	0	0	0	0	0	4	0.037953	0.0260672	0	0	0
1382	13	D	56	D	38	9.75	0.26	8	1	1	1	1	0	1	2	0	0.516867	0.726743	0	0	0
1383	2	A	2	A	36	6.45	4.52	17	0	1	0	0	0	1	0	4	0.0727963	0.044815	1	1	1
1384	12	C	42	C	35	7.1	0.69	5	1	0	0	1	1	1	1	1	0.377296	0.499791	0	0	0
1385	6	B	7	A	36	8.22	2.83	7	0	1	0	0	1	1	1	4	0.175564	0.0803848	0	0	0
1386	12	C	42	C	31	7.08	0.5	2	1	0	0	1	1	1	1	1	0.377296	0.499791	0	0	0
1387	1	A	1	A	28	5.75	6.25	17	0	0	0	0	0	0	0	4	0.037953	0.0260672	1	0	0
1388	1	A	2	A	32	3.18	2.06	9	0	0	0	0	0	1	0	4	0.037953	0.044815	1	1	1
1389	4	A	9	A	31	4.37	1.56	5	0	0	0	0	1	1	0	3	0.0966594	0.0939644	0	0	0
1390	12	C	46	D	29	6.5	0.46	3	1	0	0	1	1	0	1	0	0.377296	0.551317	1	0	0
1391	8	B	22	B	34	8.87	1.6	6	0	0	1	0	1	1	2	3	0.204766	0.192622	1	0	0
1392	1	A	1	A	27	2.9	14.13	21	0	0	0	0	0	0	0	4	0.037953	0.0260672	0	0	0
1393	1	A	1	A	26	3.7	2.38	12	0	0	0	0	0	0	0	4	0.037953	0.0260672	0	0	0
1394	15	D	52	D	33	11.63	0.95	5	0	0	1	1	1	1	3	1	0.593172	0.658426	1	0	0
1395	10	C	34	C	38	9.51	1.19	7	0	1	1	0	1	1	2	2	0.338819	0.350977	0	0	0
1396	1	A	7	A	31	8.47	2.06	12	0	0	0	0	0	1	1	4	0.037953	0.0803848	1	0	0
1397	3	A	10	A	33	8.82	3.56	11	0	0	1	0	0	1	2	4	0.0867023	0.0974167	1	0	0
1398	1	A	1	A	30	3.94	5.71	21	0	0	0	0	0	0	0	4	0.037953	0.0260672	1	1	1
1399	1	A	2	A	35	5.98	6.34	13	0	0	0	0	0	1	0	4	0.037953	0.044815	0	0	0
1400	4	A	24	B	30	7.9	1.41	5	0	0	0	0	1	0	1	2	0.0966594	0.1999	1	0	0
1401	1	A	1	A	23	5.88	4.47	11	0	0	0	0	0	0	0	4	0.037953	0.0260672	0	0	0
1402	3	A	10	A	32	8.57	4.21	10	0	0	1	0	0	1	2	4	0.0867023	0.0974167	1	0	0
1403	15	D	47	D	31	8.68	0.77	6	1	0	1	1	1	1	2	1	0.593172	0.552315	1	0	0
1404	1	A	1	A	27	6.15	4.54	13	0	0	0	0	0	0	0	4	0.037953	0.0260672	0	1	1
1405	10	C	10	A	39	10	2.29	3	0	1	1	0	1	1	2	4	0.338819	0.0974167	1	1	0
1406	1	A	3	A	25	6.59	7.47	15	0	0	0	0	0	0	1	4	0.037953	0.0474968	0	0	0
1407	1	A	1	A	26	6.13	2.74	16	0	0	0	0	0	0	0	4	0.037953	0.0260672	1	1	1
1408	2	A	7	A	36	6.54	2.28	8	0	1	0	0	0	1	1	4	0.0727963	0.0803848	1	0	0
1409	14	D	42	C	39	8.44	0.61	3	0	1	0	1	1	1	1	1	0.546656	0.499791	1	0	0
1410	7	B	37	C	25	3.84	0.24	13	0	0	0	1	0	0	0	0	0.182597	0.397417	1	0	0
1411	1	A	1	A	30	4.29	9.64	21	0	0	0	0	0	0	0	4	0.037953	0.0260672	0	0	0
1412	1	A	1	A	30	5.72	4.01	22	0	0	0	0	0	0	0	4	0.037953	0.0260672	0	0	0
1413	1	A	3	A	28	7.32	5.35	13	0	0	0	0	0	0	1	4	0.037953	0.0474968	1	1	0
1414	3	A	6	A	29	9.44	3.06	8	0	0	1	0	0	0	2	4	0.0867023	0.0579999	1	0	0
1415	1	A	1	A	30	5.35	3.67	15	0	0	0	0	0	0	0	4	0.037953	0.0260672	1	0	0
1416	1	A	3	A	30	7.36	4.63	17	0	0	0	0	0	0	1	4	0.037953	0.0474968	0	0	0
1417	16	D	52	D	39	12.2	0.52	7	0	1	1	1	1	1	3	1	0.743702	0.658426	0	0	0
1418	6	B	18	B	39	7.35	1.87	5	0	1	0	0	1	1	1	3	0.175564	0.161931	0	0	0
1419	8	B	6	A	29	9.13	2.29	4	0	0	1	0	1	0	2	4	0.204766	0.0579999	1	1	1
1420	1	A	1	A	27	4.72	3.43	11	0	0	0	0	0	0	0	4	0.037953	0.0260672	1	1	1
1421	3	A	22	B	33	9.78	1.59	11	0	0	1	0	0	1	2	3	0.0867023	0.192622	1	0	0
1422	14	D	38	C	41	3.33	0.73	2	1	1	0	1	1	2	0	1	0.546656	0.406527	1	0	0
1423	2	A	2	A	36	5.93	3.91	15	0	1	0	0	0	1	0	4	0.0727963	0.044815	1	0	0
1424	1	A	2	A	33	6.25	4.51	12	0	0	0	0	0	1	0	4	0.037953	0.044815	1	1	1
1425	14	D	42	C	39	6.84	0.53	3	1	1	0	1	1	1	1	1	0.546656	0.499791	0	0	0
1426	15	D	32	C	29	15.8	1	5	1	0	1	1	1	0	3	2	0.593172	0.325241	1	0	0
1427	1	A	18	B	32	7.75	1.89	11	0	0	0	0	0	1	1	3	0.037953	0.161931	1	0	0
1428	1	A	2	A	35	4.93	5.24	20	0	0	0	0	0	1	0	4	0.037953	0.044815	1	0	0
1429	13	D	59	D	36	15.8	0.19	10	1	1	1	1	0	1	3	0	0.516867	0.80603	0	0	0
1430	16	D	60	D	41	21.2	0.46	6	1	1	1	1	1	2	3	0	0.743702	0.841462	0	0	0
1431	9	C	33	C	36	5.08	0.76	9	0	1	0	1	0	1	0	1	0.307754	0.349084	1	0	0
1432	1	A	3	A	29	7.77	2.07	11	0	0	0	0	0	0	1	4	0.037953	0.0474968	1	0	0
1433	1	A	4	A	30	4.48	1.77	18	0	0	0	0	0	0	0	3	0.037953	0.055858	0	0	0
1434	1	A	2	A	33	3.41	10.29	13	0	0	0	0	0	1	0	4	0.037953	0.044815	0	0	0
1435	8	B	41	C	34	12.14	1.25	7	0	0	1	0	1	1	3	2	0.204766	0.457977	1	1	1
1436	16	D	52	D	39	11.6	0.64	7	0	1	1	1	1	1	3	1	0.743702	0.658426	1	0	0
1437	6	B	9	A	36	5.26	1.96	4	0	1	0	0	1	1	0	3	0.175564	0.0939644	0	0	0
1438	2	A	2	A	36	5.3	4.05	11	0	1	0	0	0	1	0	4	0.0727963	0.044815	1	1	1
1439	6	B	9	A	36	5.83	1.95	7	1	1	0	0	1	1	0	3	0.175564	0.0939644	1	0	0
1440	1	A	7	A	31	7.17	2.84	13	0	0	0	0	0	1	1	4	0.037953	0.0803848	1	0	0
1441	1	A	7	A	33	7.8	6.25	11	0	0	0	0	0	1	1	4	0.037953	0.0803848	1	0	0
1442	6	B	2	A	40	4.21	2.08	7	0	1	0	0	1	1	0	4	0.175564	0.044815	0	0	0
1443	14	D	42	C	36	7.16	0.66	2	0	1	0	1	1	1	1	1	0.546656	0.499791	1	0	0
1444	16	D	47	D	39	8.85	0.73	7	1	1	1	1	1	1	2	1	0.743702	0.552315	1	0	0
1445	1	A	3	A	26	6.7	3.51	10	0	0	0	0	0	0	1	4	0.037953	0.0474968	1	0	0
1446	1	A	1	A	23	6.46	4.91	12	0	0	0	0	0	0	0	4	0.037953	0.0260672	0	0	0
1447	6	B	12	B	41	6.74	3.06	6	0	1	0	0	1	2	1	4	0.175564	0.100435	1	0	0
1448	4	A	30	C	31	6.95	1.21	7	0	0	0	0	1	1	1	2	0.0966594	0.304573	1	0	0
1449	2	A	2	A	37	5.59	2.34	9	0	1	0	0	0	1	0	4	0.0727963	0.044815	0	0	0
1450	16	D	59	D	39	13.2	0.29	6	0	1	1	1	1	1	3	0	0.743702	0.80603	0	0	0
1451	10	C	41	C	38	10.7	1.28	7	0	1	1	0	1	1	3	2	0.338819	0.457977	1	0	0
1452	1	A	1	A	24	5.42	11.28	18	0	0	0	0	0	0	0	4	0.037953	0.0260672	0	0	0
1453	1	A	1	A	29	6.48	7.9	22	0	0	0	0	0	0	0	4	0.037953	0.0260672	0	0	0
1454	12	C	45	D	34	5.23	0.32	4	1	0	0	1	1	1	0	0	0.377296	0.536202	1	0	0
1455	1	A	1	A	28	4.34	11.65	22	0	0	0	0	0	0	0	4	0.037953	0.0260672	0	0	0
1456	1	A	2	A	31	5.93	4.86	17	0	0	0	0	0	1	0	4	0.037953	0.044815	1	1	1
1457	1	A	7	A	31	7.73	4.99	13	0	0	0	0	0	1	1	4	0.037953	0.0803848	1	0	0
1458	10	C	41	C	38	16.5	1.22	3	1	1	1	0	1	1	3	2	0.338819	0.457977	0	0	0
1459	2	A	9	A	36	6.18	1.97	24	0	1	0	0	0	1	0	3	0.0727963	0.0939644	1	1	1
1460	14	D	35	C	41	7.9	1.05	7	0	1	0	1	1	2	1	2	0.546656	0.358729	0	0	0
1461	2	A	2	A	40	5.36	3.69	10	0	1	0	0	0	1	0	4	0.0727963	0.044815	1	0	0
1462	2	A	2	A	38	5.31	2.05	12	0	1	0	0	0	1	0	4	0.0727963	0.044815	1	1	1
1463	4	A	2	A	31	4.16	2.01	6	0	0	0	0	1	1	0	4	0.0966594	0.044815	1	0	0
1464	1	A	1	A	27	3.63	7.3	18	0	0	0	0	0	0	0	4	0.037953	0.0260672	1	1	0
1465	1	A	3	A	28	6.86	3.88	10	0	0	0	0	0	0	1	4	0.037953	0.0474968	1	1	1
1466	1	A	3	A	28	7.33	9.79	11	0	0	0	0	0	0	1	4	0.037953	0.0474968	0	0	0
1467	6	B	30	C	36	8.04	1.21	4	0	1	0	0	1	1	1	2	0.175564	0.304573	0	0	0
1468	1	A	1	A	27	3.65	3.56	16	0	0	0	0	0	0	0	4	0.037953	0.0260672	0	0	0
1469	3	A	10	A	35	8.85	5.02	13	0	0	1	0	0	1	2	4	0.0867023	0.0974167	1	1	1
1470	1	A	1	A	27	4.55	3.67	18	0	0	0	0	0	0	0	4	0.037953	0.0260672	0	0	0
1471	1	A	1	A	30	6.34	5.98	14	0	0	0	0	0	0	0	4	0.037953	0.0260672	1	1	1
1472	16	D	47	D	38	8.62	0.93	6	0	1	1	1	1	1	2	1	0.743702	0.552315	1	0	0
1473	4	A	9	A	33	4.2	1.76	6	1	0	0	0	1	1	0	3	0.0966594	0.0939644	1	0	0
1474	12	C	36	C	30	8.45	0.57	6	1	0	0	1	1	0	1	1	0.377296	0.363053	1	1	1
1475	1	A	3	A	29	6.82	5.91	12	0	0	0	0	0	0	1	4	0.037953	0.0474968	1	1	1
1476	2	A	2	A	40	5.25	2.15	12	0	1	0	0	0	1	0	4	0.0727963	0.044815	1	0	0
1477	15	D	52	D	31	13.7	0.71	6	0	0	1	1	1	1	3	1	0.593172	0.658426	1	0	0
1478	1	A	7	A	35	7.83	3.49	11	0	0	0	0	0	1	1	4	0.037953	0.0803848	0	0	0
1479	1	A	2	A	31	4.21	3.34	9	0	0	0	0	0	1	0	4	0.037953	0.044815	1	0	0
1480	1	A	1	A	29	4.98	7.76	11	0	0	0	0	0	0	0	4	0.037953	0.0260672	0	0	0
1481	1	A	1	A	29	4.63	4.27	22	0	0	0	0	0	0	0	4	0.037953	0.0260672	0	0	0
1482	12	C	30	C	35	7.86	1.1	3	1	0	0	1	1	1	1	2	0.377296	0.304573	0	0	0
1483	1	A	3	A	28	7.74	6.7	10	1	0	0	0	0	0	1	4	0.037953	0.0474968	1	0	0
1484	15	D	40	C	30	10.3	0.52	5	0	0	1	1	1	0	2	1	0.593172	0.413074	1	0	0
1485	10	C	10	A	39	10.3	2.24	6	0	1	1	0	1	1	2	4	0.338819	0.0974167	1	1	1
1486	12	C	37	C	27	5.82	0.32	3	0	0	0	1	1	0	0	0	0.377296	0.397417	1	0	0
1487	2	A	18	B	36	7.34	1.51	24	0	1	0	0	0	1	1	3	0.0727963	0.161931	1	0	0
1488	1	A	7	A	34	6.54	3.08	12	0	0	0	0	0	1	1	4	0.037953	0.0803848	1	1	1
1489	3	A	10	A	32	8.64	5.99	15	0	0	1	0	0	1	2	4	0.0867023	0.0974167	1	0	0
1490	14	D	42	C	39	7.99	0.87	6	0	1	0	1	1	1	1	1	0.546656	0.499791	1	0	0
1491	1	A	7	A	34	7.14	2.23	11	0	0	0	0	0	1	1	4	0.037953	0.0803848	0	0	0
1492	6	B	7	A	39	7.09	2.67	7	0	1	0	0	1	1	1	4	0.175564	0.0803848	1	1	1
1493	1	A	3	A	29	8.43	5.04	20	0	0	0	0	0	0	1	4	0.037953	0.0474968	1	1	1
1494	9	C	33	C	39	5.94	0.87	8	1	1	0	1	0	1	0	1	0.307754	0.349084	1	1	1
1495	1	A	3	A	25	7.73	6.67	13	0	0	0	0	0	0	1	4	0.037953	0.0474968	0	0	0
1496	1	A	1	A	28	6.16	6.52	14	0	0	0	0	0	0	0	4	0.037953	0.0260672	0	0	0
1497	7	B	24	B	30	8.25	1.07	8	0	0	0	1	0	0	1	2	0.182597	0.1999	1	1	1
1498	1	A	2	A	31	5.38	6.26	10	0	0	0	0	0	1	0	4	0.037953	0.044815	0	0	0
1499	1	A	1	A	25	5.62	6.74	18	0	0	0	0	0	0	0	4	0.037953	0.0260672	1	1	1
1500	1	A	3	A	26	7.31	5.16	24	0	0	0	0	0	0	1	4	0.037953	0.0474968	1	1	1
1501	2	A	2	A	36	5.84	7.41	15	0	1	0	0	0	1	0	4	0.0727963	0.044815	1	0	0
1502	1	A	30	C	33	7.44	1.18	13	0	0	0	0	0	1	1	2	0.037953	0.304573	1	0	0
1503	16	D	60	D	43	14	0.15	5	1	1	1	1	1	2	3	0	0.743702	0.841462	0	0	0
1504	3	A	10	A	31	8.55	2	14	0	0	1	0	0	1	2	4	0.0867023	0.0974167	0	0	0
1505	13	D	34	C	39	9.82	1.01	9	1	1	1	1	0	1	2	2	0.516867	0.350977	0	0	0
1506	16	D	55	D	44	14.4	0.59	1	1	1	1	1	1	2	3	1	0.743702	0.711159	1	0	0
1507	4	A	30	C	34	6.83	1.27	3	0	0	0	0	1	1	1	2	0.0966594	0.304573	0	0	0
1508	6	B	2	A	36	3.36	2.58	4	0	1	0	0	1	1	0	4	0.175564	0.044815	0	0	0
1509	1	A	1	A	29	6.48	4.44	13	0	0	0	0	0	0	0	4	0.037953	0.0260672	0	0	0
1510	1	A	14	B	29	4.02	1.31	11	0	0	0	0	0	0	0	2	0.037953	0.118246	1	0	0
1511	2	A	2	A	36	6.06	4.84	16	0	1	0	0	0	1	0	4	0.0727963	0.044815	0	1	0
1512	1	A	7	A	32	8.2	7.84	16	0	0	0	0	0	1	1	4	0.037953	0.0803848	1	0	0
1513	1	A	3	A	27	8.48	3.32	13	0	0	0	0	0	0	1	4	0.037953	0.0474968	1	0	0
1514	14	D	33	C	40	5.65	0.9	4	0	1	0	1	1	1	0	1	0.546656	0.349084	0	0	0
1515	1	A	3	A	29	6.97	8.47	20	0	0	0	0	0	0	1	4	0.037953	0.0474968	1	0	0
1516	1	A	2	A	32	6.36	5	9	0	0	0	0	0	1	0	4	0.037953	0.044815	1	1	0
1517	1	A	7	A	32	7	5.12	19	0	0	0	0	0	1	1	4	0.037953	0.0803848	1	0	0
1518	2	A	7	A	36	7.1	4.5	14	0	1	0	0	0	1	1	4	0.0727963	0.0803848	1	1	1
1519	8	B	10	A	34	8.75	3.16	6	0	0	1	0	1	1	2	4	0.204766	0.0974167	0	0	0
1520	16	D	43	D	41	10.7	1.09	1	1	1	1	1	1	2	3	2	0.743702	0.519051	0	0	0
1521	1	A	3	A	30	6.78	2.53	13	0	0	0	0	0	0	1	4	0.037953	0.0474968	1	0	0
1522	6	B	2	A	39	2.87	2.28	6	1	1	0	0	1	1	0	4	0.175564	0.044815	0	0	0
1523	1	A	7	A	32	7.79	3.07	15	0	0	0	0	0	1	1	4	0.037953	0.0803848	1	0	0
1524	14	D	53	D	36	7.94	0.22	7	1	1	0	1	1	1	1	0	0.546656	0.682935	0	0	0
1525	12	C	33	C	34	5.77	0.93	7	0	0	0	1	1	1	0	1	0.377296	0.349084	1	0	0
1526	12	C	45	D	33	3.18	0.36	2	0	0	0	1	1	1	0	0	0.377296	0.536202	1	0	0
1527	10	C	22	B	40	9.57	1.57	3	0	1	1	0	1	1	2	3	0.338819	0.192622	1	0	0
1528	4	A	4	A	27	3.98	1.54	2	0	0	0	0	1	0	0	3	0.0966594	0.055858	1	0	0
1529	1	A	2	A	31	4.24	2.9	9	0	0	0	0	0	1	0	4	0.037953	0.044815	1	0	0
1530	1	A	3	A	27	6.63	5.43	10	0	0	0	0	0	0	1	4	0.037953	0.0474968	0	0	0
1531	1	A	3	A	30	7.23	7.48	13	0	0	0	0	0	0	1	4	0.037953	0.0474968	1	0	0
1532	5	B	22	B	36	9.79	1.67	10	0	1	1	0	0	1	2	3	0.158908	0.192622	1	0	0
1533	12	C	53	D	35	8.45	0.39	6	0	0	0	1	1	1	1	0	0.377296	0.682935	1	0	0
1534	14	D	53	D	39	8.44	0.1	3	0	1	0	1	1	1	1	0	0.546656	0.682935	1	0	0
1535	1	A	1	A	30	5.94	3.9	8	0	0	0	0	0	0	0	4	0.037953	0.0260672	0	0	0
1536	1	A	2	A	31	6.24	4.1	20	1	0	0	0	0	1	0	4	0.037953	0.044815	1	1	1
1537	2	A	2	A	37	5.77	4.17	8	0	1	0	0	0	1	0	4	0.0727963	0.044815	0	0	0
1538	1	A	4	A	28	5.46	1.97	8	0	0	0	0	0	0	0	3	0.037953	0.055858	0	0	0
1539	1	A	3	A	29	7.23	3.78	14	0	0	0	0	0	0	1	4	0.037953	0.0474968	1	0	0
1540	7	B	27	B	30	5.43	0.92	20	0	0	0	1	0	0	0	1	0.182597	0.234267	1	0	0
1541	1	A	2	A	32	6.14	2.96	13	0	0	0	0	0	1	0	4	0.037953	0.044815	1	0	0
1542	6	B	9	A	39	5.52	1.85	7	0	1	0	0	1	1	0	3	0.175564	0.0939644	0	0	0
1543	12	C	24	B	29	7.26	1	2	0	0	0	1	1	0	1	2	0.377296	0.1999	1	0	0
1544	6	B	2	A	36	5.65	2.48	5	0	1	0	0	1	1	0	4	0.175564	0.044815	1	0	0
1545	1	A	2	A	31	3.18	2.34	13	0	0	0	0	0	1	0	4	0.037953	0.044815	0	0	0
1546	16	D	55	D	43	10.92	0.89	2	1	1	1	1	1	2	3	1	0.743702	0.711159	1	1	0
1547	14	D	53	D	36	8.31	0.4	5	1	1	0	1	1	1	1	0	0.546656	0.682935	1	1	1
1548	1	A	2	A	32	4.79	4.05	11	0	0	0	0	0	1	0	4	0.037953	0.044815	1	1	1
1549	1	A	3	A	30	7.74	3.21	9	0	0	0	0	0	0	1	4	0.037953	0.0474968	1	0	0
1550	1	A	3	A	30	7.36	6.05	22	0	0	0	0	0	0	1	4	0.037953	0.0474968	1	0	0
1551	2	A	2	A	36	5.46	3.1	14	0	1	0	0	0	1	0	4	0.0727963	0.044815	0	0	0
1552	1	A	2	A	35	4.5	5.48	15	0	0	0	0	0	1	0	4	0.037953	0.044815	1	1	1
1553	1	A	1	A	26	4.63	13.84	24	0	0	0	0	0	0	0	4	0.037953	0.0260672	0	0	0
1554	1	A	3	A	28	7.65	4.64	24	0	0	0	0	0	0	1	4	0.037953	0.0474968	1	0	0
1555	1	A	18	B	31	8.16	1.91	12	0	0	0	0	0	1	1	3	0.037953	0.161931	0	0	0
1556	1	A	3	A	30	6.75	3.88	12	0	0	0	0	0	0	1	4	0.037953	0.0474968	0	0	0
1557	1	A	2	A	34	4.51	3.25	18	0	0	0	0	0	1	0	4	0.037953	0.044815	1	0	0
1558	10	C	10	A	39	8.71	4.01	7	0	1	1	0	1	1	2	4	0.338819	0.0974167	0	0	0
1559	1	A	1	A	30	4.32	4.97	17	0	0	0	0	0	0	0	4	0.037953	0.0260672	1	1	1
1560	1	A	3	A	28	7.23	6.26	10	0	0	0	0	0	0	1	4	0.037953	0.0474968	1	0	0
1561	4	A	7	A	33	7.02	3.72	3	0	0	0	0	1	1	1	4	0.0966594	0.0803848	1	1	1
1562	15	D	59	D	35	11.6	0.34	3	1	0	1	1	1	1	3	0	0.593172	0.80603	0	0	0
1563	1	A	1	A	27	4.24	2.46	18	0	0	0	0	0	0	0	4	0.037953	0.0260672	0	0	0
1564	6	B	30	C	38	6.65	1.49	4	0	1	0	0	1	1	1	2	0.175564	0.304573	1	1	1
1565	13	D	41	C	37	12.2	1.11	8	0	1	1	1	0	1	3	2	0.516867	0.457977	1	0	0
1566	1	A	2	A	32	5.67	2.5	15	0	0	0	0	0	1	0	4	0.037953	0.044815	1	0	0
1567	1	A	1	A	29	2.79	3.28	15	0	0	0	0	0	0	0	4	0.037953	0.0260672	0	0	0
1568	1	A	1	A	26	5.17	4.27	12	0	0	0	0	0	0	0	4	0.037953	0.0260672	0	0	0
1569	1	A	2	A	31	5.5	6.71	15	0	0	0	0	0	1	0	4	0.037953	0.044815	0	0	0
1570	3	A	6	A	27	8.6	8.46	10	0	0	1	0	0	0	2	4	0.0867023	0.0579999	1	1	0
1571	14	D	33	C	36	6.44	0.9	4	0	1	0	1	1	1	0	1	0.546656	0.349084	1	1	1
1572	1	A	2	A	32	2.9	2.07	9	1	0	0	0	0	1	0	4	0.037953	0.044815	1	1	1
1573	1	A	4	A	26	6.17	1.9	18	0	0	0	0	0	0	0	3	0.037953	0.055858	0	0	0
1574	1	A	2	A	31	5.28	7.36	22	1	0	0	0	0	1	0	4	0.037953	0.044815	1	1	1
1575	1	A	3	A	28	7.9	4.22	12	0	0	0	0	0	0	1	4	0.037953	0.0474968	1	1	0
1576	2	A	7	A	38	7.67	3.13	12	0	1	0	0	0	1	1	4	0.0727963	0.0803848	1	1	0
1577	1	A	2	A	33	4.89	2.19	11	0	0	0	0	0	1	0	4	0.037953	0.044815	1	0	0
1578	1	A	1	A	29	3.56	2.65	15	0	0	0	0	0	0	0	4	0.037953	0.0260672	1	1	1
1579	1	A	2	A	32	5.39	5.09	14	0	0	0	0	0	1	0	4	0.037953	0.044815	1	0	0
1580	16	D	41	C	40	20.9	1	5	0	1	1	1	1	1	3	2	0.743702	0.457977	1	0	0
1581	1	A	11	A	26	7.13	1.59	9	1	0	0	0	0	0	1	3	0.037953	0.0992817	1	0	0
1582	12	C	37	C	26	3.99	0.25	4	1	0	0	1	1	0	0	0	0.377296	0.397417	1	1	1
1583	1	A	1	A	26	5.4	5.63	10	0	0	0	0	0	0	0	4	0.037953	0.0260672	0	0	0
1584	1	A	1	A	25	5.49	3.85	10	0	0	0	0	0	0	0	4	0.037953	0.0260672	0	0	0
1585	14	D	45	D	36	3.67	0.22	5	1	1	0	1	1	1	0	0	0.546656	0.536202	1	1	0
1586	1	A	3	A	28	7.12	7.39	24	0	0	0	0	0	0	1	4	0.037953	0.0474968	0	0	0
1587	1	A	7	A	33	7.11	2.58	12	0	0	0	0	0	1	1	4	0.037953	0.0803848	1	0	0
1588	1	A	1	A	27	5.48	4.93	15	0	0	0	0	0	0	0	4	0.037953	0.0260672	0	0	0
1589	1	A	3	A	29	6.72	7.6	12	0	0	0	0	0	0	1	4	0.037953	0.0474968	1	0	0
1590	2	A	12	B	42	8.24	4.32	8	0	1	0	0	0	2	1	4	0.0727963	0.100435	1	1	0
1591	3	A	10	A	32	9.74	3.12	13	0	0	1	0	0	1	2	4	0.0867023	0.0974167	1	0	0
1592	1	A	3	A	26	8.37	5.96	12	0	0	0	0	0	0	1	4	0.037953	0.0474968	0	0	0
1593	1	A	3	A	29	8.01	2.85	13	0	0	0	0	0	0	1	4	0.037953	0.0474968	1	0	0
1594	16	D	58	D	43	10.4	0.33	4	0	1	1	1	1	2	2	0	0.743702	0.772572	1	0	0
1595	8	B	6	A	26	10.3	2.24	4	1	0	1	0	1	0	2	4	0.204766	0.0579999	1	0	0
1596	3	A	22	B	32	10.1	1.89	8	0	0	1	0	0	1	2	3	0.0867023	0.192622	0	0	0
1597	5	B	10	A	37	8.94	2.51	12	0	1	1	0	0	1	2	4	0.158908	0.0974167	0	0	0
1598	1	A	1	A	30	4.8	3.36	12	0	0	0	0	0	0	0	4	0.037953	0.0260672	1	0	0
1599	2	A	21	B	37	6.22	1.37	8	0	1	0	0	0	1	0	2	0.0727963	0.190333	0	0	0
1600	1	A	2	A	32	6.34	3.46	10	0	0	0	0	0	1	0	4	0.037953	0.044815	0	0	0
1601	16	D	59	D	39	13.9	0.07	3	0	1	1	1	1	1	3	0	0.743702	0.80603	1	1	1
1602	1	A	1	A	22	5.93	4.22	15	0	0	0	0	0	0	0	4	0.037953	0.0260672	1	1	0
1603	1	A	1	A	30	6.38	3.32	14	0	0	0	0	0	0	0	4	0.037953	0.0260672	1	0	0
1604	10	C	27	B	43	9.58	1.7	7	0	1	1	0	1	2	2	3	0.338819	0.233557	0	0	0
1605	1	A	14	B	28	6.15	1.21	9	0	0	0	0	0	0	0	2	0.037953	0.118246	0	0	0
1606	11	C	52	D	31	11.7	0.64	12	1	0	1	1	0	1	3	1	0.349619	0.658426	1	1	1
1607	1	A	1	A	25	5.86	2.86	10	0	0	0	0	0	0	0	4	0.037953	0.0260672	0	0	0
1608	1	A	3	A	30	7.1	2.19	10	0	0	0	0	0	0	1	4	0.037953	0.0474968	0	0	0
1609	16	D	47	D	37	10.1	0.57	6	0	1	1	1	1	1	2	1	0.743702	0.552315	1	1	1
1610	1	A	2	A	34	5.99	6.76	9	0	0	0	0	0	1	0	4	0.037953	0.044815	0	0	0
1611	1	A	7	A	34	8	2.58	10	0	0	0	0	0	1	1	4	0.037953	0.0803848	0	0	0
1612	1	A	1	A	27	4.21	6.76	16	0	0	0	0	0	0	0	4	0.037953	0.0260672	1	0	0
1613	12	C	14	B	30	3.88	1.06	6	0	0	0	1	1	0	0	2	0.377296	0.118246	1	0	0
1614	1	A	21	B	32	5.68	1.41	8	0	0	0	0	0	1	0	2	0.037953	0.190333	1	0	0
1615	1	A	24	B	27	7.04	1.46	11	0	0	0	0	0	0	1	2	0.037953	0.1999	1	0	0
1616	1	A	14	B	30	4.44	1.47	11	0	0	0	0	0	0	0	2	0.037953	0.118246	1	0	0
1617	1	A	1	A	29	6.01	3.04	12	0	0	0	0	0	0	0	4	0.037953	0.0260672	1	1	1
1618	1	A	7	A	33	6.55	2.06	10	0	0	0	0	0	1	1	4	0.037953	0.0803848	1	1	0
1619	1	A	2	A	32	6.47	2.35	11	0	0	0	0	0	1	0	4	0.037953	0.044815	1	0	0
1620	16	D	56	D	38	9.68	0.35	5	1	1	1	1	1	1	2	0	0.743702	0.726743	1	0	0
1621	14	D	45	D	40	5.24	0.43	2	1	1	0	1	1	1	0	0	0.546656	0.536202	1	0	0
1622	5	B	17	B	40	13.4	2.35	8	0	1	1	0	0	1	3	4	0.158908	0.144303	1	0	0
1623	6	B	7	A	37	6.74	2.01	1	0	1	0	0	1	1	1	4	0.175564	0.0803848	1	0	0
1624	4	A	7	A	35	7.09	3.22	6	0	0	0	0	1	1	1	4	0.0966594	0.0803848	1	0	0
1625	5	B	27	B	42	9.19	1.64	8	0	1	1	0	0	2	2	3	0.158908	0.233557	0	0	0
1626	1	A	2	A	31	5.22	4.1	8	0	0	0	0	0	1	0	4	0.037953	0.044815	1	0	0
1627	15	D	59	D	31	23	0.18	1	1	0	1	1	1	1	3	0	0.593172	0.80603	0	0	0
1628	7	B	33	C	34	3.48	0.79	9	0	0	0	1	0	1	0	1	0.182597	0.349084	1	0	0
1629	4	A	24	B	30	8.06	1.33	4	0	0	0	0	1	0	1	2	0.0966594	0.1999	1	0	0
1630	15	D	59	D	31	14.85	0.4	3	1	0	1	1	1	1	3	0	0.593172	0.80603	0	0	0
1631	10	C	29	B	39	19.8	1.72	3	1	1	1	0	1	1	3	3	0.338819	0.271544	1	0	0
1632	3	A	10	A	32	8.77	3.25	12	0	0	1	0	0	1	2	4	0.0867023	0.0974167	0	0	0
1633	1	A	1	A	29	5.81	3.86	11	0	0	0	0	0	0	0	4	0.037953	0.0260672	0	0	0
1634	10	C	10	A	39	8.81	2.88	7	0	1	1	0	1	1	2	4	0.338819	0.0974167	1	0	0
1635	1	A	1	A	29	4.78	5.47	9	0	0	0	0	0	0	0	4	0.037953	0.0260672	0	0	0
1636	15	D	59	D	35	18.09	0.23	6	0	0	1	1	1	1	3	0	0.593172	0.80603	1	0	0
1637	3	A	17	B	35	11.9	3.32	13	0	0	1	0	0	1	3	4	0.0867023	0.144303	0	0	0
1638	1	A	1	A	27	6.16	2.75	12	0	0	0	0	0	0	0	4	0.037953	0.0260672	0	0	0
1639	12	C	45	D	32	5.67	0.22	4	0	0	0	1	1	1	0	0	0.377296	0.536202	1	1	1
1640	1	A	2	A	31	4.5	14.48	18	0	0	0	0	0	1	0	4	0.037953	0.044815	1	1	1
1641	1	A	3	A	30	7.29	3.44	13	0	0	0	0	0	0	1	4	0.037953	0.0474968	1	1	1
1642	1	A	3	A	28	6.95	3.8	10	0	0	0	0	0	0	1	4	0.037953	0.0474968	0	0	0
1643	1	A	1	A	25	5.3	4.63	17	0	0	0	0	0	0	0	4	0.037953	0.0260672	0	0	0
1644	1	A	2	A	32	5.48	4.22	18	0	0	0	0	0	1	0	4	0.037953	0.044815	0	0	0
1645	9	C	30	C	36	8.28	1.03	10	0	1	0	1	0	1	1	2	0.307754	0.304573	1	0	0
1646	1	A	2	A	34	5.71	5.7	13	0	0	0	0	0	1	0	4	0.037953	0.044815	1	0	0
1647	1	A	1	A	29	6.42	3.11	11	0	0	0	0	0	0	0	4	0.037953	0.0260672	1	1	1
1648	1	A	1	A	26	5.3	3.1	15	0	0	0	0	0	0	0	4	0.037953	0.0260672	0	0	0
1649	5	B	10	A	36	8.93	5.87	16	0	1	1	0	0	1	2	4	0.158908	0.0974167	1	1	1
1650	4	A	7	A	34	7.86	3.43	6	0	0	0	0	1	1	1	4	0.0966594	0.0803848	1	0	0
1651	12	C	33	C	35	2.35	0.74	5	0	0	0	1	1	1	0	1	0.377296	0.349084	1	1	0
1652	12	C	46	D	23	8.06	0.31	6	0	0	0	1	1	0	1	0	0.377296	0.551317	1	0	0
1653	15	D	41	C	35	12.73	1.01	5	0	0	1	1	1	1	3	2	0.593172	0.457977	1	0	0
1654	10	C	43	D	42	11.2	1.21	6	0	1	1	0	1	2	3	2	0.338819	0.519051	1	1	1
1655	2	A	23	B	44	6.78	1.5	8	0	1	0	0	0	2	1	3	0.0727963	0.197943	1	0	0
1656	1	A	1	A	29	3.99	4.89	14	0	0	0	0	0	0	0	4	0.037953	0.0260672	0	0	0
1657	1	A	1	A	28	4.59	5.63	13	0	0	0	0	0	0	0	4	0.037953	0.0260672	0	0	0
1658	1	A	9	A	31	3.91	1.82	14	0	0	0	0	0	1	0	3	0.037953	0.0939644	1	0	0
1659	1	A	2	A	31	5.23	3.2	8	0	0	0	0	0	1	0	4	0.037953	0.044815	1	1	1
1660	6	B	13	B	43	6.15	1.83	5	0	1	0	0	1	2	0	3	0.175564	0.116971	1	0	0
1661	1	A	1	A	28	4.73	5.79	11	0	0	0	0	0	0	0	4	0.037953	0.0260672	0	0	0
1662	1	A	2	A	32	5.8	3.63	11	0	0	0	0	0	1	0	4	0.037953	0.044815	1	0	0
1663	4	A	2	A	32	1.7	2.33	5	1	0	0	0	1	1	0	4	0.0966594	0.044815	0	0	0
1664	14	D	42	C	40	7.76	0.62	5	1	1	0	1	1	1	1	1	0.546656	0.499791	0	0	0
1665	9	C	45	D	39	4.46	0.42	9	1	1	0	1	0	1	0	0	0.307754	0.536202	0	0	0
1666	2	A	2	A	37	6.04	3.81	14	0	1	0	0	0	1	0	4	0.0727963	0.044815	1	1	1
1667	4	A	3	A	28	7.26	2.23	6	0	0	0	0	1	0	1	4	0.0966594	0.0474968	1	1	1
1668	2	A	5	A	42	6.07	2.52	12	0	1	0	0	0	2	0	4	0.0727963	0.0565386	0	0	0
1669	6	B	2	A	37	5.3	2.29	7	0	1	0	0	1	1	0	4	0.175564	0.044815	1	0	0
1670	1	A	3	A	29	8.22	3.13	13	0	0	0	0	0	0	1	4	0.037953	0.0474968	0	0	0
1671	1	A	2	A	34	6.19	3.54	10	0	0	0	0	0	1	0	4	0.037953	0.044815	0	0	0
1672	1	A	7	A	32	7.66	4.16	11	0	0	0	0	0	1	1	4	0.037953	0.0803848	1	0	0
1673	1	A	1	A	29	5.66	3.11	12	0	0	0	0	0	0	0	4	0.037953	0.0260672	1	0	0
1674	6	B	2	A	36	4.77	2.83	7	0	1	0	0	1	1	0	4	0.175564	0.044815	1	0	0
1675	5	B	27	B	41	9.7	1.78	9	0	1	1	0	0	2	2	3	0.158908	0.233557	1	0	0
1676	1	A	3	A	30	7.51	2.45	13	0	0	0	0	0	0	1	4	0.037953	0.0474968	1	1	1
1677	2	A	2	A	38	4.47	3.37	20	0	1	0	0	0	1	0	4	0.0727963	0.044815	1	1	1
1678	1	A	1	A	28	5.15	4.71	16	0	0	0	0	0	0	0	4	0.037953	0.0260672	1	0	0
1679	1	A	2	A	35	4.94	9.19	22	0	0	0	0	0	1	0	4	0.037953	0.044815	0	0	0
1680	14	D	42	C	37	6.8	0.98	5	0	1	0	1	1	1	1	1	0.546656	0.499791	1	0	0
1681	3	A	6	A	30	10.1	2.44	9	0	0	1	0	0	0	2	4	0.0867023	0.0579999	1	0	0
1682	8	B	34	C	32	8.99	1.21	4	1	0	1	0	1	1	2	2	0.204766	0.350977	1	0	0
1683	4	A	1	A	26	6.35	3.09	3	0	0	0	0	1	0	0	4	0.0966594	0.0260672	1	0	0
1684	1	A	1	A	23	4.79	6.43	15	0	0	0	0	0	0	0	4	0.037953	0.0260672	1	1	1
1685	7	B	36	C	29	8.41	0.87	9	0	0	0	1	0	0	1	1	0.182597	0.363053	1	1	1
1686	4	A	2	A	32	3.88	2.72	7	0	0	0	0	1	1	0	4	0.0966594	0.044815	1	0	0
1687	4	A	2	A	32	6.29	4.49	7	0	0	0	0	1	1	0	4	0.0966594	0.044815	1	1	0
1688	1	A	3	A	27	7.17	3.99	10	0	0	0	0	0	0	1	4	0.037953	0.0474968	1	0	0
1689	1	A	2	A	32	6.44	4.72	16	0	0	0	0	0	1	0	4	0.037953	0.044815	0	0	0
1690	1	A	2	A	34	4.05	2.48	11	0	0	0	0	0	1	0	4	0.037953	0.044815	1	0	0
1691	1	A	1	A	29	5.8	3.82	11	0	0	0	0	0	0	0	4	0.037953	0.0260672	1	1	1
1692	1	A	3	A	27	7.52	7.03	14	0	0	0	0	0	0	1	4	0.037953	0.0474968	1	1	0
1693	1	A	2	A	35	5	10.39	24	0	0	0	0	0	1	0	4	0.037953	0.044815	0	0	0
1694	3	A	6	A	29	8.98	2.84	9	0	0	1	0	0	0	2	4	0.0867023	0.0579999	1	1	1
1695	1	A	7	A	34	7.06	2.93	13	0	0	0	0	0	1	1	4	0.037953	0.0803848	1	0	0
1696	4	A	7	A	34	6.64	3.58	6	0	0	0	0	1	1	1	4	0.0966594	0.0803848	1	0	0
1697	1	A	2	A	32	6.08	5.23	10	0	0	0	0	0	1	0	4	0.037953	0.044815	0	0	0
1698	1	A	2	A	33	2.5	6.83	13	0	0	0	0	0	1	0	4	0.037953	0.044815	0	0	0
1699	16	D	47	D	37	9.42	0.64	5	0	1	1	1	1	1	2	1	0.743702	0.552315	1	0	0
1700	1	A	1	A	29	3.91	3.38	15	0	0	0	0	0	0	0	4	0.037953	0.0260672	0	0	0
1701	1	A	4	A	30	4.9	1.81	8	0	0	0	0	0	0	0	3	0.037953	0.055858	1	0	0
1702	1	A	2	A	31	6.36	7.83	10	1	0	0	0	0	1	0	4	0.037953	0.044815	1	1	1
1703	1	A	7	A	31	7.45	4.33	10	0	0	0	0	0	1	1	4	0.037953	0.0803848	0	0	0
1704	4	A	1	A	29	5.25	4.02	5	0	0	0	0	1	0	0	4	0.0966594	0.0260672	0	0	0
1705	1	A	7	A	31	6.98	4.31	14	0	0	0	0	0	1	1	4	0.037953	0.0803848	1	1	1
1706	8	B	6	A	28	8.71	2.46	7	0	0	1	0	1	0	2	4	0.204766	0.0579999	1	1	0
1707	3	A	10	A	32	9.53	3.72	9	0	0	1	0	0	1	2	4	0.0867023	0.0974167	1	1	0
1708	1	A	7	A	34	6.77	2.74	20	0	0	0	0	0	1	1	4	0.037953	0.0803848	1	0	0
1709	1	A	1	A	28	6.06	2.99	9	0	0	0	0	0	0	0	4	0.037953	0.0260672	1	0	0
1710	1	A	7	A	34	8.08	4.15	10	0	0	0	0	0	1	1	4	0.037953	0.0803848	0	0	0
1711	1	A	7	A	31	6.71	3.27	18	0	0	0	0	0	1	1	4	0.037953	0.0803848	0	0	0
1712	1	A	1	A	28	5.86	8.13	24	0	0	0	0	0	0	0	4	0.037953	0.0260672	1	1	1
1713	14	D	35	C	41	8.12	1	5	0	1	0	1	1	2	1	2	0.546656	0.358729	1	0	0
1714	3	A	10	A	32	9.48	3.22	8	0	0	1	0	0	1	2	4	0.0867023	0.0974167	1	0	0
1715	12	C	14	B	27	6.23	1.06	6	0	0	0	1	1	0	0	2	0.377296	0.118246	1	0	0
1716	3	A	10	A	32	9.56	3.04	10	0	0	1	0	0	1	2	4	0.0867023	0.0974167	0	0	0
1717	1	A	1	A	28	5.82	6.95	14	0	0	0	0	0	0	0	4	0.037953	0.0260672	1	0	0
1718	1	A	3	A	30	7.73	5.03	16	0	0	0	0	0	0	1	4	0.037953	0.0474968	1	1	0
1719	6	B	18	B	36	7.63	1.83	7	0	1	0	0	1	1	1	3	0.175564	0.161931	1	0	0
1720	15	D	44	D	30	13.9	0.52	5	0	0	1	1	1	0	3	1	0.593172	0.523729	0	0	0
1721	1	A	3	A	30	6.9	9.53	12	0	0	0	0	0	0	1	4	0.037953	0.0474968	0	0	0
1722	3	A	6	A	30	9.23	2.41	13	0	0	1	0	0	0	2	4	0.0867023	0.0579999	1	0	0
1723	14	D	49	D	42	4.81	0.18	2	1	1	0	1	1	2	0	0	0.546656	0.596233	0	0	0
1724	1	A	1	A	25	4.55	3.91	24	0	0	0	0	0	0	0	4	0.037953	0.0260672	0	0	0
1725	1	A	1	A	30	5.89	10.72	18	0	0	0	0	0	0	0	4	0.037953	0.0260672	1	1	1
1726	4	A	4	A	25	5.21	1.69	3	0	0	0	0	1	0	0	3	0.0966594	0.055858	0	0	0
1727	1	A	1	A	29	4.08	6.43	17	0	0	0	0	0	0	0	4	0.037953	0.0260672	0	0	0
1728	1	A	1	A	29	6.04	13.03	20	0	0	0	0	0	0	0	4	0.037953	0.0260672	0	0	0
1729	15	D	47	D	35	8.94	0.68	7	0	0	1	1	1	1	2	1	0.593172	0.552315	1	0	0
1730	15	D	52	D	34	11.3	0.84	5	1	0	1	1	1	1	3	1	0.593172	0.658426	1	1	0
1731	1	A	1	A	29	5.23	7.15	14	0	0	0	0	0	0	0	4	0.037953	0.0260672	0	1	1
1732	16	D	55	D	42	11.3	0.58	5	1	1	1	1	1	2	3	1	0.743702	0.711159	0	0	0
1733	3	A	17	B	31	10.91	2.06	8	0	0	1	0	0	1	3	4	0.0867023	0.144303	1	1	1
1734	14	D	33	C	39	3.79	0.72	7	1	1	0	1	1	1	0	1	0.546656	0.349084	0	0	0
1735	14	D	26	B	42	6.19	1.05	3	1	1	0	1	1	2	0	2	0.546656	0.230921	1	0	0
1736	14	D	33	C	39	2.63	0.78	5	1	1	0	1	1	1	0	1	0.546656	0.349084	1	0	0
1737	12	C	33	C	34	5.16	0.6	6	1	0	0	1	1	1	0	1	0.377296	0.349084	1	0	0
1738	1	A	1	A	30	3.07	3.25	11	0	0	0	0	0	0	0	4	0.037953	0.0260672	1	0	0
1739	1	A	2	A	35	6.18	3.26	9	0	0	0	0	0	1	0	4	0.037953	0.044815	1	1	1
1740	1	A	1	A	27	5	4.83	11	0	0	0	0	0	0	0	4	0.037953	0.0260672	1	0	0
1741	1	A	1	A	29	6.09	3.32	14	0	0	0	0	0	0	0	4	0.037953	0.0260672	1	1	1
1742	12	C	42	C	33	7.06	0.73	6	0	0	0	1	1	1	1	1	0.377296	0.499791	1	0	0
1743	1	A	1	A	26	5.44	4.61	10	0	0	0	0	0	0	0	4	0.037953	0.0260672	1	0	0
1744	1	A	1	A	29	6.2	3.32	12	0	0	0	0	0	0	0	4	0.037953	0.0260672	0	0	0
1745	2	A	2	A	38	3.27	2.85	14	0	1	0	0	0	1	0	4	0.0727963	0.044815	0	0	0
1746	1	A	2	A	34	5.28	3.99	11	0	0	0	0	0	1	0	4	0.037953	0.044815	1	1	1
1747	7	B	53	D	31	6.97	0.42	10	0	0	0	1	0	1	1	0	0.182597	0.682935	0	0	0
1748	1	A	3	A	29	8.46	10.16	24	0	0	0	0	0	0	1	4	0.037953	0.0474968	1	0	0
1749	2	A	7	A	36	7.13	4.91	16	0	1	0	0	0	1	1	4	0.0727963	0.0803848	1	1	1
1750	2	A	2	A	36	4.92	2.47	10	0	1	0	0	0	1	0	4	0.0727963	0.044815	1	0	0
1751	1	A	2	A	33	5.86	3.69	9	0	0	0	0	0	1	0	4	0.037953	0.044815	1	1	1
1752	4	A	21	B	32	6.35	1.45	2	0	0	0	0	1	1	0	2	0.0966594	0.190333	0	0	0
1753	4	A	1	A	29	6.32	4.09	6	0	0	0	0	1	0	0	4	0.0966594	0.0260672	1	0	0
1754	15	D	54	D	29	26	0.22	7	0	0	1	1	1	0	3	0	0.593172	0.703312	1	0	0
1755	1	A	1	A	29	1.74	3.04	10	0	0	0	0	0	0	0	4	0.037953	0.0260672	0	0	0
1756	1	A	2	A	34	4.39	3.99	10	0	0	0	0	0	1	0	4	0.037953	0.044815	1	0	0
1757	6	B	2	A	40	5.78	2.73	6	0	1	0	0	1	1	0	4	0.175564	0.044815	0	0	0
1758	1	A	2	A	32	5.53	5.65	17	0	0	0	0	0	1	0	4	0.037953	0.044815	1	1	1
1759	16	D	47	D	39	8.86	0.52	6	1	1	1	1	1	1	2	1	0.743702	0.552315	1	0	0
1760	14	D	42	C	39	7.57	0.69	4	0	1	0	1	1	1	1	1	0.546656	0.499791	1	1	0
1761	3	A	10	A	31	9.89	3.94	9	0	0	1	0	0	1	2	4	0.0867023	0.0974167	0	0	0
1762	2	A	7	A	36	7.45	3.98	14	0	1	0	0	0	1	1	4	0.0727963	0.0803848	1	0	0
1763	4	A	7	A	34	7.54	2.1	5	0	0	0	0	1	1	1	4	0.0966594	0.0803848	0	0	0
1764	1	A	1	A	29	5.84	7.84	20	0	0	0	0	0	0	0	4	0.037953	0.0260672	1	0	0
1765	1	A	7	A	31	6.97	3.73	10	0	0	0	0	0	1	1	4	0.037953	0.0803848	1	0	0
1766	1	A	3	A	27	6.64	5.39	22	0	0	0	0	0	0	1	4	0.037953	0.0474968	0	0	0
1767	1	A	3	A	28	7.64	4.06	11	0	0	0	0	0	0	1	4	0.037953	0.0474968	1	1	0
1768	1	A	7	A	35	6.9	2.91	14	0	0	0	0	0	1	1	4	0.037953	0.0803848	1	1	1
1769	1	A	3	A	27	7.59	3.93	10	0	0	0	0	0	0	1	4	0.037953	0.0474968	1	1	1
1770	1	A	7	A	33	8.33	3.22	11	0	0	0	0	0	1	1	4	0.037953	0.0803848	1	1	1
1771	3	A	10	A	34	9	6.56	10	0	0	1	0	0	1	2	4	0.0867023	0.0974167	0	0	0
1772	1	A	1	A	29	4.9	3.95	8	0	0	0	0	0	0	0	4	0.037953	0.0260672	0	0	0
1773	7	B	33	C	35	6.17	0.74	15	0	0	0	1	0	1	0	1	0.182597	0.349084	1	0	0
1774	11	C	59	D	35	11.9	0.47	8	0	0	1	1	0	1	3	0	0.349619	0.80603	1	0	0
1775	1	A	1	A	28	4.59	4.69	17	0	0	0	0	0	0	0	4	0.037953	0.0260672	1	1	0
1776	1	A	2	A	31	5.09	5.42	20	0	0	0	0	0	1	0	4	0.037953	0.044815	1	0	0
1777	4	A	14	B	27	5.19	1.42	6	0	0	0	0	1	0	0	2	0.0966594	0.118246	1	0	0
1778	1	A	3	A	29	6.51	8	24	0	0	0	0	0	0	1	4	0.037953	0.0474968	1	1	1
1779	15	D	59	D	34	17.74	0.1	1	1	0	1	1	1	1	3	0	0.593172	0.80603	1	1	0
1780	1	A	21	B	31	3.42	1.19	9	0	0	0	0	0	1	0	2	0.037953	0.190333	0	0	0
1781	16	D	52	D	38	13.7	0.92	5	0	1	1	1	1	1	3	1	0.743702	0.658426	1	0	0
1782	15	D	44	D	30	12.8	0.58	6	0	0	1	1	1	0	3	1	0.593172	0.523729	1	0	0
1783	10	C	10	A	40	9.36	2.85	6	0	1	1	0	1	1	2	4	0.338819	0.0974167	1	0	0
1784	1	A	4	A	29	6.12	1.83	10	1	0	0	0	0	0	0	3	0.037953	0.055858	1	1	1
1785	8	B	10	A	35	9.07	2.1	7	0	0	1	0	1	1	2	4	0.204766	0.0974167	0	0	0
1786	4	A	1	A	28	6.32	2.45	6	0	0	0	0	1	0	0	4	0.0966594	0.0260672	1	1	1
1787	6	B	12	B	43	7.5	2.18	5	0	1	0	0	1	2	1	4	0.175564	0.100435	1	0	0
1788	1	A	3	A	29	7.87	7.61	13	0	0	0	0	0	0	1	4	0.037953	0.0474968	1	0	0
1789	1	A	21	B	34	6.39	1.26	11	0	0	0	0	0	1	0	2	0.037953	0.190333	1	1	1
1790	1	A	30	C	35	7.17	1.25	12	1	0	0	0	0	1	1	2	0.037953	0.304573	0	0	0
1791	3	A	19	B	28	10.9	1.57	9	0	0	1	0	0	0	3	3	0.0867023	0.17536	0	0	0
1792	1	A	3	A	29	7.83	3.1	14	0	0	0	0	0	0	1	4	0.037953	0.0474968	1	1	1
1793	12	C	33	C	33	6.1	0.7	6	0	0	0	1	1	1	0	1	0.377296	0.349084	1	0	0
1794	8	B	10	A	34	9.42	2.19	5	0	0	1	0	1	1	2	4	0.204766	0.0974167	1	1	1
1795	16	D	56	D	38	8.75	0.26	3	1	1	1	1	1	1	2	0	0.743702	0.726743	1	0	0
1796	16	D	60	D	41	55.9	0.01	2	1	1	1	1	1	2	3	0	0.743702	0.841462	0	0	0
1797	12	C	21	B	33	5.94	1.07	5	1	0	0	1	1	1	0	2	0.377296	0.190333	0	0	0
1798	2	A	7	A	38	6.7	2.76	24	0	1	0	0	0	1	1	4	0.0727963	0.0803848	0	0	0
1799	1	A	30	C	34	8.43	1.37	9	0	0	0	0	0	1	1	2	0.037953	0.304573	1	0	0
1800	2	A	7	A	36	8.42	4.43	10	0	1	0	0	0	1	1	4	0.0727963	0.0803848	1	1	1
1801	1	A	3	A	30	7.69	5.71	11	0	0	0	0	0	0	1	4	0.037953	0.0474968	0	0	0
1802	2	A	2	A	38	6.21	3.17	14	0	1	0	0	0	1	0	4	0.0727963	0.044815	1	0	0
1803	4	A	14	B	29	5.74	1.42	6	1	0	0	0	1	0	0	2	0.0966594	0.118246	1	0	0
1804	1	A	2	A	31	2.28	4.51	24	0	0	0	0	0	1	0	4	0.037953	0.044815	1	0	0
1805	1	A	1	A	25	5.5	3.81	10	0	0	0	0	0	0	0	4	0.037953	0.0260672	1	0	0
1806	13	D	52	D	39	10.61	0.54	8	1	1	1	1	0	1	3	1	0.516867	0.658426	1	0	0
1807	11	C	52	D	34	10.7	0.91	8	1	0	1	1	0	1	3	1	0.349619	0.658426	0	0	0
1808	1	A	1	A	29	4.33	2.66	14	0	0	0	0	0	0	0	4	0.037953	0.0260672	1	0	0
1809	1	A	1	A	27	5.15	3.37	16	0	0	0	0	0	0	0	4	0.037953	0.0260672	0	0	0
1810	3	A	6	A	27	8.99	4.09	18	0	0	1	0	0	0	2	4	0.0867023	0.0579999	0	0	0
1811	1	A	1	A	28	5.59	3.49	13	0	0	0	0	0	0	0	4	0.037953	0.0260672	0	0	0
1812	1	A	3	A	28	7.82	2.58	15	0	0	0	0	0	0	1	4	0.037953	0.0474968	0	0	0
1813	3	A	10	A	32	8.59	6.27	10	0	0	1	0	0	1	2	4	0.0867023	0.0974167	1	1	1
1814	6	B	2	A	37	6.28	2.91	5	0	1	0	0	1	1	0	4	0.175564	0.044815	1	0	0
1815	1	A	3	A	29	6.99	10.03	22	0	0	0	0	0	0	1	4	0.037953	0.0474968	0	0	0
1816	3	A	6	A	29	8.66	6.34	14	0	0	1	0	0	0	2	4	0.0867023	0.0579999	1	0	0
1817	2	A	7	A	38	6.81	6.27	9	0	1	0	0	0	1	1	4	0.0727963	0.0803848	0	0	0
1818	6	B	13	B	42	5.06	1.51	2	0	1	0	0	1	2	0	3	0.175564	0.116971	1	0	0
1819	1	A	2	A	31	5.53	2.95	22	0	0	0	0	0	1	0	4	0.037953	0.044815	1	1	1
1820	1	A	1	A	28	3.55	3.83	17	0	0	0	0	0	0	0	4	0.037953	0.0260672	1	1	1
1821	15	D	56	D	33	9.87	0.39	3	0	0	1	1	1	1	2	0	0.593172	0.726743	1	0	0
1822	1	A	18	B	32	7.02	1.82	8	0	0	0	0	0	1	1	3	0.037953	0.161931	1	1	1
1823	1	A	1	A	27	4.2	6.29	13	0	0	0	0	0	0	0	4	0.037953	0.0260672	0	0	0
1824	4	A	2	A	33	5.47	2.67	4	0	0	0	0	1	1	0	4	0.0966594	0.044815	1	1	1
1825	1	A	3	A	30	6.71	5.86	18	0	0	0	0	0	0	1	4	0.037953	0.0474968	0	0	0
1826	1	A	1	A	30	4.46	8.94	15	0	0	0	0	0	0	0	4	0.037953	0.0260672	0	0	0
1827	3	A	6	A	25	8.99	3.5	9	0	0	1	0	0	0	2	4	0.0867023	0.0579999	1	0	0
1828	1	A	2	A	34	3.7	2.13	9	0	0	0	0	0	1	0	4	0.037953	0.044815	0	0	0
1829	15	D	50	D	26	9.62	0.31	4	1	0	1	1	1	0	2	0	0.593172	0.602732	0	0	0
1830	11	C	50	D	30	10.1	0.43	8	1	0	1	1	0	0	2	0	0.349619	0.602732	1	0	0
1831	3	A	10	A	31	10.3	4.6	16	0	0	1	0	0	1	2	4	0.0867023	0.0974167	1	1	0
1832	1	A	1	A	29	4.48	2.93	16	0	0	0	0	0	0	0	4	0.037953	0.0260672	1	1	1
1833	4	A	3	A	30	6.53	2.29	7	0	0	0	0	1	0	1	4	0.0966594	0.0474968	1	1	1
1834	3	A	10	A	32	8.57	4.19	18	0	0	1	0	0	1	2	4	0.0867023	0.0974167	0	0	0
1835	3	A	10	A	32	10.2	9.01	14	1	0	1	0	0	1	2	4	0.0867023	0.0974167	1	0	0
1836	11	C	47	D	35	9.19	0.91	10	0	0	1	1	0	1	2	1	0.349619	0.552315	0	0	0
1837	15	D	47	D	31	10.1	0.73	2	0	0	1	1	1	1	2	1	0.593172	0.552315	0	0	0
1838	1	A	1	A	29	5.08	3.35	14	0	0	0	0	0	0	0	4	0.037953	0.0260672	1	0	0
1839	15	D	44	D	27	15.6	0.7	4	0	0	1	1	1	0	3	1	0.593172	0.523729	1	1	1
1840	1	A	3	A	29	6.87	7.99	18	0	0	0	0	0	0	1	4	0.037953	0.0474968	0	0	0
1841	6	B	30	C	40	8.18	1.24	6	0	1	0	0	1	1	1	2	0.175564	0.304573	1	1	1
1842	3	A	28	B	25	9.94	1.23	8	0	0	1	0	0	0	2	2	0.0867023	0.235763	1	1	1
1843	2	A	7	A	36	8.14	2.24	8	0	1	0	0	0	1	1	4	0.0727963	0.0803848	1	1	1
1844	1	A	2	A	31	4.69	11	10	0	0	0	0	0	1	0	4	0.037953	0.044815	1	0	0
1845	1	A	7	A	32	8.11	3.23	13	0	0	0	0	0	1	1	4	0.037953	0.0803848	0	0	0
1846	12	C	36	C	29	6.72	0.68	5	0	0	0	1	1	0	1	1	0.377296	0.363053	1	0	0
1847	12	C	21	B	35	6.18	1.13	6	0	0	0	1	1	1	0	2	0.377296	0.190333	1	1	1
1848	1	A	3	A	30	7.65	4.69	11	0	0	0	0	0	0	1	4	0.037953	0.0474968	1	1	1
1849	1	A	2	A	32	4.43	4.07	17	0	0	0	0	0	1	0	4	0.037953	0.044815	1	1	1
1850	7	B	33	C	35	5.18	0.99	10	0	0	0	1	0	1	0	1	0.182597	0.349084	0	0	0
1851	4	A	1	A	26	6	5.24	4	0	0	0	0	1	0	0	4	0.0966594	0.0260672	1	0	0
1852	1	A	9	A	35	1.6	1.82	15	0	0	0	0	0	1	0	3	0.037953	0.0939644	1	0	0
1853	10	C	16	B	43	8.85	2.82	6	1	1	1	0	1	2	2	4	0.338819	0.121155	0	0	0
1854	1	A	1	A	25	4.78	8.96	24	0	0	0	0	0	0	0	4	0.037953	0.0260672	1	0	0
1855	8	B	10	A	35	9.74	2.81	0	0	0	1	0	1	1	2	4	0.204766	0.0974167	1	1	1
1856	1	A	2	A	32	5.21	3.68	16	0	0	0	0	0	1	0	4	0.037953	0.044815	1	1	1
1857	1	A	2	A	35	5.03	10.39	20	0	0	0	0	0	1	0	4	0.037953	0.044815	0	0	0
1858	4	A	2	A	31	5.15	2.85	5	0	0	0	0	1	1	0	4	0.0966594	0.044815	1	1	1
1859	8	B	22	B	34	10.1	1.53	6	0	0	1	0	1	1	2	3	0.204766	0.192622	0	0	0
1860	6	B	26	B	41	4.22	1.26	5	0	1	0	0	1	2	0	2	0.175564	0.230921	1	0	0
1861	1	A	7	A	33	8.4	3.76	13	0	0	0	0	0	1	1	4	0.037953	0.0803848	1	1	1
1862	1	A	1	A	30	5.86	2.31	13	0	0	0	0	0	0	0	4	0.037953	0.0260672	1	1	1
1863	4	A	9	A	32	5.53	1.88	6	0	0	0	0	1	1	0	3	0.0966594	0.0939644	1	0	0
1864	1	A	2	A	32	3.85	9.82	21	0	0	0	0	0	1	0	4	0.037953	0.044815	0	0	0
1865	1	A	1	A	27	4.79	4.75	13	0	0	0	0	0	0	0	4	0.037953	0.0260672	0	0	0
1866	1	A	18	B	32	7.72	1.65	10	0	0	0	0	0	1	1	3	0.037953	0.161931	1	0	0
1867	1	A	1	A	28	4.6	9.2	16	0	0	0	0	0	0	0	4	0.037953	0.0260672	0	0	0
1868	14	D	42	C	37	6.72	0.63	3	1	1	0	1	1	1	1	1	0.546656	0.499791	0	0	0
1869	1	A	7	A	33	8.41	10.57	24	0	0	0	0	0	1	1	4	0.037953	0.0803848	1	0	0
1870	12	C	45	D	33	4.93	0.29	6	1	0	0	1	1	1	0	0	0.377296	0.536202	1	0	0
1871	12	C	21	B	35	6.02	1.08	5	0	0	0	1	1	1	0	2	0.377296	0.190333	1	1	1
1872	10	C	27	B	42	10.4	1.8	4	0	1	1	0	1	2	2	3	0.338819	0.233557	0	0	0
1873	1	A	7	A	31	6.72	8.56	17	0	0	0	0	0	1	1	4	0.037953	0.0803848	0	0	0
1874	2	A	7	A	39	6.7	10.15	12	0	1	0	0	0	1	1	4	0.0727963	0.0803848	1	0	0
1875	3	A	10	A	31	8.69	5.11	13	0	0	1	0	0	1	2	4	0.0867023	0.0974167	1	1	1
1876	8	B	6	A	29	10.2	2.62	7	0	0	1	0	1	0	2	4	0.204766	0.0579999	1	1	1
1877	2	A	7	A	39	7.42	4.93	8	0	1	0	0	0	1	1	4	0.0727963	0.0803848	0	0	0
1878	1	A	7	A	34	7.35	5.25	13	0	0	0	0	0	1	1	4	0.037953	0.0803848	0	0	0
1879	4	A	14	B	28	2.65	1.33	4	0	0	0	0	1	0	0	2	0.0966594	0.118246	1	0	0
1880	1	A	1	A	27	6.01	7.26	22	0	0	0	0	0	0	0	4	0.037953	0.0260672	0	0	0
1881	1	A	3	A	30	7.54	3.69	18	0	0	0	0	0	0	1	4	0.037953	0.0474968	1	1	1
1882	2	A	12	B	42	7.37	5.8	8	0	1	0	0	0	2	1	4	0.0727963	0.100435	1	0	0
1883	2	A	7	A	39	6.51	3.39	11	0	1	0	0	0	1	1	4	0.0727963	0.0803848	0	0	0
1884	1	A	1	A	30	4.67	2.78	24	0	0	0	0	0	0	0	4	0.037953	0.0260672	0	0	0
1885	10	C	10	A	37	8.94	2.17	3	0	1	1	0	1	1	2	4	0.338819	0.0974167	0	0	0
1886	1	A	2	A	31	2.38	2.55	11	0	0	0	0	0	1	0	4	0.037953	0.044815	1	0	0
1887	1	A	1	A	25	5.68	2.05	11	0	0	0	0	0	0	0	4	0.037953	0.0260672	1	1	0
1888	2	A	12	B	41	7.39	3.8	12	0	1	0	0	0	2	1	4	0.0727963	0.100435	1	1	0
1889	2	A	21	B	38	3.83	1.18	9	0	1	0	0	0	1	0	2	0.0727963	0.190333	1	0	0
1890	14	D	42	C	38	7.37	0.97	2	1	1	0	1	1	1	1	1	0.546656	0.499791	0	0	0
1891	1	A	1	A	30	6.44	3.72	21	0	0	0	0	0	0	0	4	0.037953	0.0260672	0	0	0
1892	1	A	1	A	26	5.27	5.41	19	0	0	0	0	0	0	0	4	0.037953	0.0260672	1	1	1
1893	2	A	2	A	38	4.53	7.54	20	0	1	0	0	0	1	0	4	0.0727963	0.044815	0	0	0
1894	3	A	10	A	35	9.43	5.5	12	0	0	1	0	0	1	2	4	0.0867023	0.0974167	1	1	0
1895	1	A	2	A	31	4.17	5.38	16	0	0	0	0	0	1	0	4	0.037953	0.044815	1	1	1
1896	1	A	30	C	34	7.76	1.25	16	0	0	0	0	0	1	1	2	0.037953	0.304573	1	0	0
1897	15	D	52	D	34	17.9	0.72	5	1	0	1	1	1	1	3	1	0.593172	0.658426	1	0	0
1898	5	B	10	A	37	9.26	3.32	12	0	1	1	0	0	1	2	4	0.158908	0.0974167	0	0	0
1899	1	A	7	A	32	7.92	5.55	12	0	0	0	0	0	1	1	4	0.037953	0.0803848	0	0	0
1900	1	A	1	A	27	6.41	9.05	22	0	0	0	0	0	0	0	4	0.037953	0.0260672	0	0	0
1901	6	B	18	B	39	6.72	1.95	5	0	1	0	0	1	1	1	3	0.175564	0.161931	1	0	0
1902	7	B	46	D	30	8.26	0.31	9	0	0	0	1	0	0	1	0	0.182597	0.551317	1	1	0
1903	1	A	3	A	30	8.45	4.75	10	0	0	0	0	0	0	1	4	0.037953	0.0474968	0	0	0
1904	2	A	2	A	36	6.24	8.61	18	0	1	0	0	0	1	0	4	0.0727963	0.044815	0	0	0
1905	8	B	10	A	34	8.72	2.16	0	0	0	1	0	1	1	2	4	0.204766	0.0974167	1	1	1
1906	1	A	3	A	24	7.32	5.87	17	0	0	0	0	0	0	1	4	0.037953	0.0474968	1	1	1
1907	12	C	53	D	35	7.56	0.06	6	1	0	0	1	1	1	1	0	0.377296	0.682935	1	0	0
1908	1	A	1	A	28	5.96	2.08	13	0	0	0	0	0	0	0	4	0.037953	0.0260672	1	0	0
1909	7	B	33	C	34	4.31	0.7	10	0	0	0	1	0	1	0	1	0.182597	0.349084	1	0	0
1910	3	A	8	A	27	13.5	2.09	8	0	0	1	0	0	0	3	4	0.0867023	0.0877593	1	0	0
1911	9	C	33	C	40	4.57	0.77	10	1	1	0	1	0	1	0	1	0.307754	0.349084	1	0	0
1912	1	A	2	A	32	4.07	4.24	20	0	0	0	0	0	1	0	4	0.037953	0.044815	0	0	0
1913	14	D	21	B	38	4.81	1.02	7	0	1	0	1	1	1	0	2	0.546656	0.190333	0	0	0
1914	1	A	7	A	31	7.77	4.13	9	0	0	0	0	0	1	1	4	0.037953	0.0803848	0	0	0
1915	1	A	1	A	30	4.53	4.42	16	0	0	0	0	0	0	0	4	0.037953	0.0260672	1	1	1
1916	2	A	12	B	41	6.64	2.57	14	0	1	0	0	0	2	1	4	0.0727963	0.100435	1	0	0
1917	1	A	3	A	30	8.41	5.97	12	0	0	0	0	0	0	1	4	0.037953	0.0474968	1	1	1
1918	2	A	2	A	36	5.09	7.27	21	0	1	0	0	0	1	0	4	0.0727963	0.044815	0	0	0
1919	1	A	3	A	26	7.38	5.11	12	0	0	0	0	0	0	1	4	0.037953	0.0474968	0	0	0
1920	1	A	7	A	34	7.84	5.25	13	0	0	0	0	0	1	1	4	0.037953	0.0803848	1	1	1
1921	1	A	1	A	27	5	2.86	17	0	0	0	0	0	0	0	4	0.037953	0.0260672	1	1	1
1922	1	A	9	A	31	6.17	1.57	10	0	0	0	0	0	1	0	3	0.037953	0.0939644	0	0	0
1923	1	A	1	A	28	2.11	7.07	22	0	0	0	0	0	0	0	4	0.037953	0.0260672	1	0	0
1924	7	B	21	B	35	6.09	1.03	12	0	0	0	1	0	1	0	2	0.182597	0.190333	0	0	0
1925	12	C	36	C	28	6.97	0.55	5	1	0	0	1	1	0	1	1	0.377296	0.363053	0	0	0
1926	8	B	8	A	30	12.9	2.31	6	0	0	1	0	1	0	3	4	0.204766	0.0877593	1	1	1
1927	1	A	7	A	31	7.91	2.52	15	0	0	0	0	0	1	1	4	0.037953	0.0803848	1	1	1
1928	1	A	7	A	34	7.15	3.9	15	0	0	0	0	0	1	1	4	0.037953	0.0803848	0	0	0
1929	14	D	42	C	38	8.22	0.85	7	0	1	0	1	1	1	1	1	0.546656	0.499791	1	1	0
1930	9	C	33	C	39	1.5	0.62	10	0	1	0	1	0	1	0	1	0.307754	0.349084	0	0	0
1931	12	C	42	C	35	7.06	0.79	7	0	0	0	1	1	1	1	1	0.377296	0.499791	1	0	0
1932	12	C	46	D	28	8.23	0.32	6	1	0	0	1	1	0	1	0	0.377296	0.551317	1	0	0
1933	7	B	30	C	33	8.35	1.08	8	0	0	0	1	0	1	1	2	0.182597	0.304573	0	0	0
1934	1	A	7	A	33	7.96	7.6	8	0	0	0	0	0	1	1	4	0.037953	0.0803848	0	0	0
1935	16	D	52	D	38	10.6	0.55	2	0	1	1	1	1	1	3	1	0.743702	0.658426	0	0	0
1936	10	C	41	C	38	12	1.4	5	0	1	1	0	1	1	3	2	0.338819	0.457977	1	1	1
1937	1	A	1	A	27	5.93	4.09	12	0	0	0	0	0	0	0	4	0.037953	0.0260672	1	1	0
1938	1	A	3	A	26	6.78	4.58	22	0	0	0	0	0	0	1	4	0.037953	0.0474968	0	0	0
1939	1	A	1	A	27	4.55	3.49	10	0	0	0	0	0	0	0	4	0.037953	0.0260672	1	0	0
1940	1	A	2	A	35	3.75	4.22	8	0	0	0	0	0	1	0	4	0.037953	0.044815	1	0	0
1941	1	A	2	A	31	4.41	6.05	13	0	0	0	0	0	1	0	4	0.037953	0.044815	1	0	0
1942	6	B	9	A	39	3.2	1.97	3	0	1	0	0	1	1	0	3	0.175564	0.0939644	0	0	0
1943	2	A	2	A	38	4.97	8.41	9	0	1	0	0	0	1	0	4	0.0727963	0.044815	1	1	0
1944	1	A	1	A	26	6.09	7.26	20	0	0	0	0	0	0	0	4	0.037953	0.0260672	1	1	0
1945	1	A	3	A	24	6.9	2.07	12	0	0	0	0	0	0	1	4	0.037953	0.0474968	0	0	0
1946	1	A	3	A	27	6.74	5.34	17	0	0	0	0	0	0	1	4	0.037953	0.0474968	0	0	0
1947	16	D	47	D	39	9.09	0.73	2	1	1	1	1	1	1	2	1	0.743702	0.552315	0	0	0
1948	3	A	6	A	30	8.99	10.97	17	0	0	1	0	0	0	2	4	0.0867023	0.0579999	0	0	0
1949	12	C	46	D	21	6.83	0.17	4	1	0	0	1	1	0	1	0	0.377296	0.551317	0	0	0
1950	1	A	2	A	32	3.91	3.85	11	0	0	0	0	0	1	0	4	0.037953	0.044815	1	0	0
1951	1	A	1	A	24	5.34	8	14	0	0	0	0	0	0	0	4	0.037953	0.0260672	1	0	0
1952	6	B	9	A	40	6.44	1.87	6	0	1	0	0	1	1	0	3	0.175564	0.0939644	0	0	0
1953	1	A	9	A	32	6.06	1.53	8	0	0	0	0	0	1	0	3	0.037953	0.0939644	0	0	0
1954	3	A	6	A	26	8.54	5.24	14	0	0	1	0	0	0	2	4	0.0867023	0.0579999	1	1	1
1955	16	D	60	D	44	14.4	0.12	2	1	1	1	1	1	2	3	0	0.743702	0.841462	0	0	0
1956	6	B	23	B	44	7.2	1.56	2	0	1	0	0	1	2	1	3	0.175564	0.197943	0	0	0
1957	1	A	1	A	29	3.58	4.76	19	0	0	0	0	0	0	0	4	0.037953	0.0260672	0	0	0
1958	3	A	6	A	27	10.38	2.879	22	0	0	1	0	0	0	2	4	0.0867023	0.0579999	1	1	1
1959	14	D	33	C	37	5.6	0.64	6	1	1	0	1	1	1	0	1	0.546656	0.349084	1	0	0
1960	10	C	10	A	36	9.61	3.26	2	0	1	1	0	1	1	2	4	0.338819	0.0974167	1	0	0
1961	1	A	2	A	35	5.63	6.26	12	0	0	0	0	0	1	0	4	0.037953	0.044815	0	0	0
1962	4	A	2	A	33	6.08	2.11	7	0	0	0	0	1	1	0	4	0.0966594	0.044815	0	0	0
1963	1	A	2	A	35	3.62	2.85	12	0	0	0	0	0	1	0	4	0.037953	0.044815	0	0	0
1964	4	A	2	A	33	4.97	4.5	7	0	0	0	0	1	1	0	4	0.0966594	0.044815	0	0	0
1965	1	A	1	A	26	6.18	5.62	15	0	0	0	0	0	0	0	4	0.037953	0.0260672	0	0	0
1966	1	A	3	A	29	7.39	3.91	14	0	0	0	0	0	0	1	4	0.037953	0.0474968	1	1	1
1967	1	A	1	A	30	4.96	5.49	20	0	0	0	0	0	0	0	4	0.037953	0.0260672	0	0	0
1968	1	A	1	A	26	5.52	7.5	24	0	0	0	0	0	0	0	4	0.037953	0.0260672	0	0	0
1969	14	D	48	D	44	7.96	0.71	3	1	1	0	1	1	2	1	1	0.546656	0.560673	0	0	0
1970	7	B	33	C	31	4.41	0.98	9	0	0	0	1	0	1	0	1	0.182597	0.349084	1	1	1
1971	6	B	26	B	41	6.3	1.38	6	0	1	0	0	1	2	0	2	0.175564	0.230921	0	0	0
1972	1	A	1	A	28	6.19	5.46	10	0	0	0	0	0	0	0	4	0.037953	0.0260672	1	0	0
1973	1	A	3	A	27	7.85	2.14	11	0	0	0	0	0	0	1	4	0.037953	0.0474968	0	0	0
1974	1	A	9	A	32	5.41	1.58	10	0	0	0	0	0	1	0	3	0.037953	0.0939644	1	1	1
1975	13	D	47	D	36	9.64	0.71	9	0	1	1	1	0	1	2	1	0.516867	0.552315	1	0	0
1976	10	C	29	B	37	11.1	1.85	6	0	1	1	0	1	1	3	3	0.338819	0.271544	1	0	0
1977	7	B	37	C	29	2.03	0.16	10	0	0	0	1	0	0	0	0	0.182597	0.397417	1	0	0
1978	10	C	34	C	36	9.17	1.3	7	0	1	1	0	1	1	2	2	0.338819	0.350977	1	0	0
1979	1	A	18	B	35	7.71	1.83	8	0	0	0	0	0	1	1	3	0.037953	0.161931	0	0	0
1980	1	A	1	A	30	4.26	3.75	14	0	0	0	0	0	0	0	4	0.037953	0.0260672	1	0	0
1981	1	A	4	A	30	4.04	1.71	14	0	0	0	0	0	0	0	3	0.037953	0.055858	0	0	0
1982	10	C	31	C	42	11.1	1.55	3	0	1	1	0	1	2	3	3	0.338819	0.32255	0	0	0
1983	1	A	7	A	34	8.07	4.99	10	0	0	0	0	0	1	1	4	0.037953	0.0803848	0	0	0
1984	16	D	59	D	38	13.6	0.28	0	1	1	1	1	1	1	3	0	0.743702	0.80603	1	0	0
1985	6	B	30	C	38	6.55	1.2	5	0	1	0	0	1	1	1	2	0.175564	0.304573	1	0	0
1986	12	C	45	D	34	4.1	0.44	5	0	0	0	1	1	1	0	0	0.377296	0.536202	1	0	0
1987	12	C	42	C	35	7.84	0.51	1	1	0	0	1	1	1	1	1	0.377296	0.499791	1	1	1
1988	1	A	1	A	25	2.51	7.3	17	0	0	0	0	0	0	0	4	0.037953	0.0260672	1	1	1
1989	16	D	59	D	37	13.7	0.11	6	0	1	1	1	1	1	3	0	0.743702	0.80603	1	1	0
1990	15	D	50	D	27	9.01	0.19	7	1	0	1	1	1	0	2	0	0.593172	0.602732	1	0	0
1991	13	D	34	C	40	9.12	1.08	8	0	1	1	1	0	1	2	2	0.516867	0.350977	1	1	0
1992	3	A	6	A	29	9.31	4.99	11	0	0	1	0	0	0	2	4	0.0867023	0.0579999	1	1	1
1993	2	A	2	A	36	6.45	3.61	11	0	1	0	0	0	1	0	4	0.0727963	0.044815	1	0	0
1994	3	A	6	A	28	9.09	4.42	24	0	0	1	0	0	0	2	4	0.0867023	0.0579999	0	0	0
1995	12	C	33	C	33	6.39	0.7	5	0	0	0	1	1	1	0	1	0.377296	0.349084	1	0	0
1996	14	D	53	D	40	7.71	0.45	5	1	1	0	1	1	1	1	0	0.546656	0.682935	0	0	0
1997	3	A	10	A	35	8.8	2.4	9	0	0	1	0	0	1	2	4	0.0867023	0.0974167	1	0	0
1998	1	A	1	A	29	5.28	8	21	0	0	0	0	0	0	0	4	0.037953	0.0260672	1	1	1
[truncated: 1,275 more rows]
